# Supplementary material for: Selective Depletion of CREB in Serotonergic Neurons Affects the Upregulation of Brain-Derived Neurotrophic Factor Evoked by Chronic Fluoxetine Treatment
Source: Front Neurosci. 2018 Sep 20;12:637. doi: 10.3389/fnins.2018.00637 (PMC6158386; doi:10.3389/fnins.2018.00637)
Supplement: Supplementary file 2 [file Data_Sheet_1.xlsx]

## Sheet: male hippocampus
BDNF	average from 3 runs
genotype	drug	mouse	AVG % of control	AVG	SEM	N
control	VEH	6743	90.0918	100	3.97908	7
control	VEH	6745	106.579
control	VEH	7229	102.283
control	VEH	7230	94.3102
control	VEH	7324	88.0628
control	VEH	7369	118.532
control	VEH	7370	100.141
Creb1TPH2CreERT2	VEH	5614	91.3153	90.8034	9.3053	7
Creb1TPH2CreERT2	VEH	5630	77.352
Creb1TPH2CreERT2	VEH	5658	78.8196
Creb1TPH2CreERT2	VEH	6211	142.225
Creb1TPH2CreERT2	VEH	6191	98.4487
Creb1TPH2CreERT2	VEH	6193	70.1007
Creb1TPH2CreERT2	VEH	6204	77.3621
Creb1TPH2CreERT2Crem-/-	VEH	7291	141.656	104.47	9.68636	7
Creb1TPH2CreERT2Crem-/-	VEH	7317	98.6335
Creb1TPH2CreERT2Crem-/-	VEH	7318	88.7377
Creb1TPH2CreERT2Crem-/-	VEH	7336	93.0929
Creb1TPH2CreERT2Crem-/-	VEH	7337	128.607
Creb1TPH2CreERT2Crem-/-	VEH	7339	114.38
Creb1TPH2CreERT2Crem-/-	VEH	7631	66.1809
control	FLX	6732	1282.83	333.68	142.61	8
control	FLX	6734	120.927
control	FLX	6735	176.713
control	FLX	6753	200.565
control	FLX	7298	145.964
control	FLX	7299	495.139
control	FLX	7313	102.794
control	FLX	7400	144.51
Creb1TPH2CreERT2	FLX	5611	212.311	103.966	20.3484	7
Creb1TPH2CreERT2	FLX	5620	94.7818
Creb1TPH2CreERT2	FLX	5629	61.3605
Creb1TPH2CreERT2	FLX	5659	74.2961
Creb1TPH2CreERT2	FLX	5661	68.7444
Creb1TPH2CreERT2	FLX	6109	136.387
Creb1TPH2CreERT2	FLX	6111	79.8783
Creb1TPH2CreERT2Crem-/-	FLX	6725	632.318	260.596	112.094	6
Creb1TPH2CreERT2Crem-/-	FLX	6757	115.722
Creb1TPH2CreERT2Crem-/-	FLX	6779	595.412
Creb1TPH2CreERT2Crem-/-	FLX	6792	69.837
Creb1TPH2CreERT2Crem-/-	FLX	6793	59.1302
Creb1TPH2CreERT2Crem-/-	FLX	7276	91.1569
RUN 1
BDNF																			BDNF - both gels combined												GAPDH										GAPDH - both gels combined
group	lane	mouse	sex	drug	QL	AVG of control	% of control												group	lane	mouse	sex	drug	% of control	AVG	SEM	N				group	lane	mouse	sex	drug	QL	AVG of control	% of control			group	lane	mouse	sex	drug	% of control	AVG	SEM	N
GEL 1																			control	1	6743	M	VEH	107.662	100	2.11084	5				GEL 1										control	1	6743	M	VEH	79.6362	100	6.66296	6
control	1	6743	M	VEH	37548.9	34876.5	107.662												control	9	6745	M	VEH	95.4519							control	1	6743	M	VEH	153173	192341	79.6362			control	9	6745	M	VEH	111.637
control	9	6745	M	VEH	33290.3		95.4519												control	17	7229	M	VEH	96.8856							control	9	6745	M	VEH	214723		111.637			control	17	7229	M	VEH	108.727
control	17	7229	M	VEH	33790.3		96.8856												control	1	7230	M	VEH								control	17	7229	M	VEH	209126		108.727			control	1	7230	M	VEH	79.3477
Creb1TPH2CreERT2	3	5614	M	VEH	41082.9		117.795												control	9	7324	M	VEH	99.9098							Creb1TPH2CreERT2	3	5614	M	VEH	181964		94.6048			control	9	7324	M	VEH	116.063
Creb1TPH2CreERT2	11	5658	M	VEH	34995.9		100.342												control	17	7370	M	VEH	100.09							Creb1TPH2CreERT2	11	5658	M	VEH	220673		114.73			control	17	7370	M	VEH	104.59
Creb1TPH2CreERT2	19	6211	M	VEH	57777.7		165.664												Creb1TPH2CreERT2	3	5614	M	VEH	117.795	103.779	13.9315	6				Creb1TPH2CreERT2	19	6211	M	VEH	185266		96.3217			Creb1TPH2CreERT2	3	5614	M	VEH	94.6048	101.37	3.21122	6
Creb1TPH2CreERT2Crem-/-	7	7317	M	VEH	30770.3		88.2265												Creb1TPH2CreERT2	11	5658	M	VEH	100.342							Creb1TPH2CreERT2Crem-/-	7	7317	M	VEH	201846		104.942			Creb1TPH2CreERT2	11	5658	M	VEH	114.73
Creb1TPH2CreERT2Crem-/-	15	7318	M	VEH	41202.1		118.137												Creb1TPH2CreERT2	19	6211	M	VEH	165.664							Creb1TPH2CreERT2Crem-/-	15	7318	M	VEH	208025		108.155			Creb1TPH2CreERT2	19	6211	M	VEH	96.3217
Creb1TPH2CreERT2Crem-/-	23	7336	M	VEH	40333.1		115.645												Creb1TPH2CreERT2	3	6191	M	VEH	74.85							Creb1TPH2CreERT2Crem-/-	23	7336	M	VEH	174996		90.9825			Creb1TPH2CreERT2	3	6191	M	VEH	95.4318
control	2	6732	M	FLX	367202		1052.86												Creb1TPH2CreERT2	11	6193	M	VEH	81.9687							control	2	6732	M	FLX	178513		92.8107			Creb1TPH2CreERT2	11	6193	M	VEH	106.277
control	10	6734	M	FLX	42832.1		122.811												Creb1TPH2CreERT2	19	6204	M	VEH	82.0534							control	10	6734	M	FLX	213244		110.868			Creb1TPH2CreERT2	19	6204	M	VEH	100.854
control	18	6753	M	FLX	69713.8		199.887												Creb1TPH2CreERT2Crem-/-	7	7317	M	VEH	88.2265	104.649	7.73371	6				control	18	6753	M	FLX	200759		104.377			Creb1TPH2CreERT2Crem-/-	7	7317	M	VEH	104.942	99.0287	8.70762	6
Creb1TPH2CreERT2	4	5620	M	FLX	34527.2		98.9983												Creb1TPH2CreERT2Crem-/-	15	7318	M	VEH	118.137							Creb1TPH2CreERT2	4	5620	M	FLX	163724		85.1218			Creb1TPH2CreERT2Crem-/-	15	7318	M	VEH	108.155
Creb1TPH2CreERT2	12	5629	M	FLX	29610.4		84.9007												Creb1TPH2CreERT2Crem-/-	23	7336	M	VEH	115.645							Creb1TPH2CreERT2	12	5629	M	FLX	231318		120.265			Creb1TPH2CreERT2Crem-/-	23	7336	M	VEH	90.9825
Creb1TPH2CreERT2	20	5659	M	FLX	33086		94.866												Creb1TPH2CreERT2Crem-/-	7	7337	M	VEH	114.711							Creb1TPH2CreERT2	20	5659	M	FLX	185373		96.3774			Creb1TPH2CreERT2Crem-/-	7	7337	M	VEH	119.536
Creb1TPH2CreERT2Crem-/-	8	6725	M	FLX	196283		562.795												Creb1TPH2CreERT2Crem-/-	15	7339	M	VEH	117.454							Creb1TPH2CreERT2Crem-/-	8	6725	M	FLX	216450		112.535			Creb1TPH2CreERT2Crem-/-	15	7339	M	VEH	110.705
Creb1TPH2CreERT2Crem-/-	16	6757	M	FLX	43354.2		124.308												Creb1TPH2CreERT2Crem-/-	23	7631	M	VEH	73.7212							Creb1TPH2CreERT2Crem-/-	16	6757	M	FLX	226195		117.601			Creb1TPH2CreERT2Crem-/-	23	7631	M	VEH	59.8521
Creb1TPH2CreERT2Crem-/-	24	6779	M	FLX	192813		552.846												control	2	6732	M	FLX	1052.86	288.946	153.677	6				Creb1TPH2CreERT2Crem-/-	24	6779	M	FLX	168505		87.6075			control	2	6732	M	FLX	92.8107	101.448	4.99674	6
GEL 2																			control	10	6734	M	FLX	122.811							GEL 2										control	10	6734	M	FLX	110.868
control	1	7230	M	VEH	6183..1	24681.3													control	18	6753	M	FLX	199.887							control	1	7230	M	VEH	121150	152682	79.3477			control	18	6753	M	FLX	104.377
control	9	7324	M	VEH	24659		99.9098												control	2	7298	M	FLX	121.375							control	9	7324	M	VEH	177207		116.063			control	2	7298	M	FLX	81.4639
control	17	7370	M	VEH	24703.5		100.09												control	10	7313	M	FLX	78.8621							control	17	7370	M	VEH	159690		104.59			control	10	7313	M	FLX	114.346
Creb1TPH2CreERT2	3	6191	M	VEH	18473.9		74.85												control	18	7400	M	FLX	157.881							Creb1TPH2CreERT2	3	6191	M	VEH	145707		95.4318			control	18	7400	M	FLX	104.821
Creb1TPH2CreERT2	11	6193	M	VEH	20230.9		81.9687												Creb1TPH2CreERT2	4	5620	M	FLX	98.9983	90.8931	9.48322	6				Creb1TPH2CreERT2	11	6193	M	VEH	162265		106.277			Creb1TPH2CreERT2	4	5620	M	FLX	85.1218	98.6565	4.74867	6
Creb1TPH2CreERT2	19	6204	M	VEH	20251.8		82.0534												Creb1TPH2CreERT2	12	5629	M	FLX	84.9007							Creb1TPH2CreERT2	19	6204	M	VEH	153986		100.854			Creb1TPH2CreERT2	12	5629	M	FLX	120.265
Creb1TPH2CreERT2Crem-/-	7	7337	M	VEH	28312.2		114.711												Creb1TPH2CreERT2	20	5659	M	FLX	94.866							Creb1TPH2CreERT2Crem-/-	7	7337	M	VEH	182510		119.536			Creb1TPH2CreERT2	20	5659	M	FLX	96.3774
Creb1TPH2CreERT2Crem-/-	15	7339	M	VEH	28989.2		117.454												Creb1TPH2CreERT2	4	5661	M	FLX	53.7989							Creb1TPH2CreERT2Crem-/-	15	7339	M	VEH	169027		110.705			Creb1TPH2CreERT2	4	5661	M	FLX	94.6211
Creb1TPH2CreERT2Crem-/-	23	7631	M	VEH	18195.3		73.7212												Creb1TPH2CreERT2	12	6109	M	FLX	125.421							Creb1TPH2CreERT2Crem-/-	23	7631	M	VEH	91383.5		59.8521			Creb1TPH2CreERT2	12	6109	M	FLX	96.4796
control	2	7298	M	FLX	29956.8		121.375												Creb1TPH2CreERT2	20	6111	M	FLX	87.3733							control	2	7298	M	FLX	124381		81.4639			Creb1TPH2CreERT2	20	6111	M	FLX	99.0744
control	10	7313	M	FLX	19464.2		78.8621												Creb1TPH2CreERT2Crem-/-	8	6725	M	FLX	562.795	241.607	100.392	6				control	10	7313	M	FLX	174586		114.346			Creb1TPH2CreERT2Crem-/-	8	6725	M	FLX	112.535	102.752	4.80033	6
control	18	7400	M	FLX	38966.9		157.881												Creb1TPH2CreERT2Crem-/-	16	6757	M	FLX	124.308							control	18	7400	M	FLX	160043		104.821			Creb1TPH2CreERT2Crem-/-	16	6757	M	FLX	117.601
Creb1TPH2CreERT2	4	5661	M	FLX	13278.2		53.7989												Creb1TPH2CreERT2Crem-/-	24	6779	M	FLX	552.846							Creb1TPH2CreERT2	4	5661	M	FLX	144469		94.6211			Creb1TPH2CreERT2Crem-/-	24	6779	M	FLX	87.6075
Creb1TPH2CreERT2	12	6109	M	FLX	30955.5		125.421												Creb1TPH2CreERT2Crem-/-	8	6792	M	FLX	66.0258							Creb1TPH2CreERT2	12	6109	M	FLX	147307		96.4796			Creb1TPH2CreERT2Crem-/-	8	6792	M	FLX	108.344
Creb1TPH2CreERT2	20	6111	M	FLX	21564.8		87.3733												Creb1TPH2CreERT2Crem-/-	16	6793	M	FLX	64.9841							Creb1TPH2CreERT2	20	6111	M	FLX	151269		99.0744			Creb1TPH2CreERT2Crem-/-	16	6793	M	FLX	94.6019
Creb1TPH2CreERT2Crem-/-	8	6792	M	FLX	16296		66.0258												Creb1TPH2CreERT2Crem-/-	24	7276	M	FLX	78.6834							Creb1TPH2CreERT2Crem-/-	8	6792	M	FLX	165423		108.344			Creb1TPH2CreERT2Crem-/-	24	7276	M	FLX	95.8209
Creb1TPH2CreERT2Crem-/-	16	6793	M	FLX	16038.9		64.9841																								Creb1TPH2CreERT2Crem-/-	16	6793	M	FLX	144440		94.6019
Creb1TPH2CreERT2Crem-/-	24	7276	M	FLX	19420.1		78.6834																								Creb1TPH2CreERT2Crem-/-	24	7276	M	FLX	146301		95.8209
RUN 2
BDNF																			BDNF - both gels combined												GAPDH										GAPDH - both gels combined
group	lane	mouse	sex	drug	QL	AVG of control	% of control												group	lane	mouse	sex	drug	% of control	AVG	SEM	N				group	lane	mouse	sex	drug	QL	AVG of control	% of control			group	lane	mouse	sex	drug	% of control	AVG	SEM	N
GEL 1																			control	1	6743	cre-	VEH	46.0153	100	14.2345	7				GEL 1										control	1	6743	M	VEH	68.7407	100	6.79647	7
control	1	6743	M	VEH	28237.6	61365.6	46.0153												control	8	6745	cre-	VEH	124.849							control	1	6743	M	VEH	163156	237350	68.7407			control	8	6745	M	VEH	102.7
control	8	6745	M	VEH	76614.6		124.849												control	15	7229	cre-	VEH	104.808							control	8	6745	M	VEH	243759		102.7			control	15	7229	M	VEH	116.108
control	15	7229	M	VEH	64316.3		104.808												control	22	7230	cre-	VEH	124.327							control	15	7229	M	VEH	275584		116.108			control	22	7230	M	VEH	112.45
control	22	7230	M	VEH	76294.1		124.327												control	5	7324	cre-	VEH	47.2551							control	22	7230	M	VEH	266902		112.45			control	5	7324	M	VEH	81.6953
Creb1TPH2CreERT2	3	5614	M	VEH	40229.9		65.5577												control	12	7369	cre-	VEH	136.126							Creb1TPH2CreERT2	3	5614	M	VEH	203355		85.677			control	12	7369	M	VEH	104.762
Creb1TPH2CreERT2	10	5630	M	VEH	56482.4		92.0424												control	19	7370	cre-	VEH	116.619							Creb1TPH2CreERT2	10	5630	M	VEH	268848		113.271			control	19	7370	M	VEH	113.542
Creb1TPH2CreERT3	17	5658	M	VEH	42576.2		69.3812												Creb1TPH2CreERT2	3	5614	cre+	VEH	65.5577	85.9952	9.52679	7				Creb1TPH2CreERT3	17	5658	M	VEH	214054		90.1847			Creb1TPH2CreERT2	3	5614	M	VEH	85.677	98.2455	3.88317	7
Creb1TPH2CreERT4	24	6211	M	VEH	80268.7		130.804												Creb1TPH2CreERT2	10	5630	cre+	VEH	92.0424							Creb1TPH2CreERT4	24	6211	M	VEH	229091		96.5201			Creb1TPH2CreERT2	10	5630	M	VEH	113.271
Creb1TPH2CreERT2Crem-/-	6	7291	M	VEH	83737.1		136.456												Creb1TPH2CreERT2	17	5658	cre+	VEH	69.3812							Creb1TPH2CreERT2Crem-/-	6	7291	M	VEH	242630		102.225			Creb1TPH2CreERT2	17	5658	M	VEH	90.1847
Creb1TPH2CreERT2Crem-/-	13	7317	M	VEH	88065.6		143.51												Creb1TPH2CreERT2	24	6211	cre+	VEH	130.804							Creb1TPH2CreERT2Crem-/-	13	7317	M	VEH	305842		128.857			Creb1TPH2CreERT2	24	6211	M	VEH	96.5201
Creb1TPH2CreERT2Crem-/-	20	7318	M	VEH	63293.9		103.142												Creb1TPH2CreERT2	7	6191	cre+	VEH	107.167							Creb1TPH2CreERT2Crem-/-	20	7318	M	VEH	285681		120.363			Creb1TPH2CreERT2	7	6191	M	VEH	92.8872
control	2	6732	M	FLX	649903		1059.07												Creb1TPH2CreERT2	14	6193	cre+	VEH	65.8703							control	2	6732	M	FLX	182097		76.7207			Creb1TPH2CreERT2	14	6193	M	VEH	110.608
control	9	6734	M	FLX	76204.1		124.18												Creb1TPH2CreERT2	22	6204	cre+	VEH	71.1438							control	9	6734	M	FLX	254971		107.424			Creb1TPH2CreERT2	22	6204	M	VEH	98.571
control	16	6735	M	FLX	111963		182.452												Creb1TPH2CreERT2Crem-/-	6	7291	cre+	VEH	136.456	97.4829	15.6306	7				control	16	6735	M	FLX	276784		116.614			Creb1TPH2CreERT2Crem-/-	6	7291	M	VEH	102.225	108.703	8.0171	7
control	23	6753	M	FLX	139246		226.913												Creb1TPH2CreERT2Crem-/-	13	7317	cre+	VEH	143.51							control	23	6753	M	FLX	255618		107.697			Creb1TPH2CreERT2Crem-/-	13	7317	M	VEH	128.857
Creb1TPH2CreERT2	4	5611	M	FLX	135854		221.385												Creb1TPH2CreERT2Crem-/-	20	7318	cre+	VEH	103.142							Creb1TPH2CreERT2	4	5611	M	FLX	231491		97.5312			Creb1TPH2CreERT2Crem-/-	20	7318	M	VEH	120.363
Creb1TPH2CreERT3	11	5620	M	FLX	62804.4		102.345												Creb1TPH2CreERT2Crem-/-	3	7336	cre+	VEH	71.3028							Creb1TPH2CreERT3	11	5620	M	FLX	249310		105.039			Creb1TPH2CreERT2Crem-/-	3	7336	M	VEH	67.2171
Creb1TPH2CreERT4	18	5629	M	FLX	42935.3		69.9663												Creb1TPH2CreERT2Crem-/-	10	7337	cre+	VEH	100.66							Creb1TPH2CreERT4	18	5629	M	FLX	269729		113.642			Creb1TPH2CreERT2Crem-/-	10	7337	M	VEH	107.307
Creb1TPH2CreERT2Crem-/-	7	6725	M	FLX	428101		697.624												Creb1TPH2CreERT2Crem-/-	17	7339	cre+	VEH	106.127							Creb1TPH2CreERT2Crem-/-	7	6725	M	FLX	216772		91.3299			Creb1TPH2CreERT2Crem-/-	17	7339	M	VEH	106.56
Creb1TPH2CreERT2Crem-/-	14	6757	M	FLX	84308.1		137.387												Creb1TPH2CreERT2Crem-/-	24	7631	cre+	VEH	21.1828							Creb1TPH2CreERT2Crem-/-	14	6757	M	FLX	283461		119.427			Creb1TPH2CreERT2Crem-/-	24	7631	M	VEH	128.395
Creb1TPH2CreERT2Crem-/-	21	6779	M	FLX	428440		698.176												control	2	6732	cre-	FLX	1059.07	323.362	118.376	8				Creb1TPH2CreERT2Crem-/-	21	6779	M	FLX	282310		118.942			control	2	6732	M	FLX	76.7207	101.2	4.54779	8
GEL 2																			control	9	6734	cre-	FLX	124.18							GEL 2										control	9	6734	M	FLX	107.424
control	5	7324	M	VEH	19060.9	40336.2	47.2551												control	16	6735	cre-	FLX	182.452							control	5	7324	M	VEH	179018	219129	81.6953			control	16	6735	M	FLX	116.614
control	12	7369	M	VEH	54908.2		136.126												control	23	6753	cre-	FLX	226.913							control	12	7369	M	VEH	229565		104.762			control	23	6753	M	FLX	107.697
control	19	7370	M	VEH	47039.4		116.619												control	6	7298	cre-	FLX	117.716							control	19	7370	M	VEH	248804		113.542			control	6	7298	M	FLX	93.6559
Creb1TPH2CreERT1	7	6191	M	VEH	43226.9		107.167												control	13	7299	cre-	FLX	585.231							Creb1TPH2CreERT1	7	6191	M	VEH	203543		92.8872			control	13	7299	M	FLX	106.889
Creb1TPH2CreERT2	14	6193	M	VEH	26569.6		65.8703												control	20	7313	cre-	FLX	128.108							Creb1TPH2CreERT2	14	6193	M	VEH	242373		110.608			control	20	7313	M	FLX	108.947
Creb1TPH2CreERT2	22	6204	M	VEH	28696.7		71.1438												control	21	7400	cre-	FLX	163.23							Creb1TPH2CreERT2	22	6204	M	VEH	215998		98.571			control	21	7400	M	FLX	91.6535
Creb1TPH2CreERT2Crem-/-	3	7336	M	VEH	28760.8		71.3028												Creb1TPH2CreERT2	4	5611	cre+	FLX	221.385	104.816	23.9847	7				Creb1TPH2CreERT2Crem-/-	3	7336	M	VEH	147292		67.2171			Creb1TPH2CreERT2	4	5611	M	FLX	97.5312	103.585	6.47465	7
Creb1TPH2CreERT2Crem-/-	10	7337	M	VEH	40602.3		100.66												Creb1TPH2CreERT2	11	5620	cre+	FLX	102.345							Creb1TPH2CreERT2Crem-/-	10	7337	M	VEH	235142		107.307			Creb1TPH2CreERT2	11	5620	M	FLX	105.039
Creb1TPH2CreERT2Crem-/-	17	7339	M	VEH	42807.7		106.127												Creb1TPH2CreERT2	18	5629	cre+	FLX	69.9663							Creb1TPH2CreERT2Crem-/-	17	7339	M	VEH	233505		106.56			Creb1TPH2CreERT2	18	5629	M	FLX	113.642
Creb1TPH2CreERT2Crem-/-	24	7631	M	VEH	8544.34		21.1828												Creb1TPH2CreERT2	1	5659	cre+	FLX	41.2253							Creb1TPH2CreERT2Crem-/-	24	7631	M	VEH	281351		128.395			Creb1TPH2CreERT2	1	5659	M	FLX	69.1873
control	6	7298	M	FLX	47482.2		117.716												Creb1TPH2CreERT2	8	5661	cre+	FLX	57.4043							control	6	7298	M	FLX	205227		93.6559			Creb1TPH2CreERT2	8	5661	M	FLX	103.53
control	13	7299	M	FLX	236060		585.231												Creb1TPH2CreERT2	15	6109	cre+	FLX	156.446							control	13	7299	M	FLX	234224		106.889			Creb1TPH2CreERT2	15	6109	M	FLX	115.144
control	20	7313	M	FLX	51673.8		128.108												Creb1TPH2CreERT2	23	6111	cre+	FLX	84.9412							control	20	7313	M	FLX	238735		108.947			Creb1TPH2CreERT2	23	6111	M	FLX	121.019
control	21	7400	M	FLX	65840.7		163.23												Creb1TPH2CreERT2Crem-/-	7	6725	cre+	FLX	697.624	288.373	130.307	6				control	21	7400	M	FLX	200839		91.6535			Creb1TPH2CreERT2Crem-/-	7	6725	M	FLX	91.3299	105.191	5.07313	6
Creb1TPH2CreERT1	1	5659	M	FLX	16628.7		41.2253												Creb1TPH2CreERT2Crem-/-	14	6757	cre+	FLX	137.387							Creb1TPH2CreERT1	1	5659	M	FLX	151609		69.1873			Creb1TPH2CreERT2Crem-/-	14	6757	M	FLX	119.427
Creb1TPH2CreERT2	8	5661	M	FLX	23154.7		57.4043												Creb1TPH2CreERT2Crem-/-	21	6779	cre+	FLX	698.176							Creb1TPH2CreERT2	8	5661	M	FLX	226863		103.53			Creb1TPH2CreERT2Crem-/-	21	6779	M	FLX	118.942
Creb1TPH2CreERT3	15	6109	M	FLX	63104.1		156.446												Creb1TPH2CreERT2Crem-/-	4	6792	cre+	FLX	63.1173							Creb1TPH2CreERT3	15	6109	M	FLX	252314		115.144			Creb1TPH2CreERT2Crem-/-	4	6792	M	FLX	92.7199
Creb1TPH2CreERT4	23	6111	M	FLX	34262		84.9412												Creb1TPH2CreERT2Crem-/-	11	6793	cre+	FLX	32.3473							Creb1TPH2CreERT4	23	6111	M	FLX	265189		121.019			Creb1TPH2CreERT2Crem-/-	11	6793	M	FLX	100.407
Creb1TPH2CreERT2Crem-/-	4	6792	M	FLX	25459.1		63.1173												Creb1TPH2CreERT2Crem-/-	18	7276	cre+	FLX	101.589							Creb1TPH2CreERT2Crem-/-	4	6792	M	FLX	203176		92.7199			Creb1TPH2CreERT2Crem-/-	18	7276	M	FLX	108.318
Creb1TPH2CreERT2Crem-/-	11	6793	M	FLX	13047.7		32.3473																								Creb1TPH2CreERT2Crem-/-	11	6793	M	FLX	220020		100.407
Creb1TPH2CreERT2Crem-/-	18	7276	M	FLX	40977.3		101.589																								Creb1TPH2CreERT2Crem-/-	18	7276	M	FLX	237355		108.318
RUN 3
BDNF																			BDNF - both gels combined												GAPDH										GAPDH - both gels combined
group	lane	mouse	sex	drug	QL	AVG of control	% of control												group	lane	mouse	sex	drug	% of control	AVG	SEM	N				group	lane	mouse	sex	drug	QL	AVG of control	% of control			group	lane	mouse	sex	drug	% of control	AVG	SEM	N
GEL 1																			control	1	6743	cre-	VEH	99.4889	100	6.96107	7				GEL 1										control	1	6743	M	VEH	90.1955	100	4.15499	7
control	1	6743	M	VEH	26313.2	26448.3	99.4889												control	8	6745	cre-	VEH	124.136							control	1	6743	M	VEH	155377	172267	90.1955			control	8	6745	M	VEH	111.213
control	8	6745	M	VEH	32831.8		124.136												control	15	7229	cre-	VEH	111.716							control	8	6745	M	VEH	191583		111.213			control	15	7229	M	VEH	111.981
control	15	7229	M	VEH	29546.9		111.716												control	22	7230	cre-	VEH	64.6598							control	15	7229	M	VEH	192905		111.981			control	22	7230	M	VEH	86.6107
control	22	7230	M	VEH	17101.4		64.6598												control	5	7324	cre-	VEH	93.3993							control	22	7230	M	VEH	149201		86.6107			control	5	7324	M	VEH	95.0398
Creb1TPH2CreERT2	3	5614	M	VEH	18896		71.445												control	12	7369	cre-	VEH	103.95							Creb1TPH2CreERT2	3	5614	M	VEH	162681		94.4357			control	12	7369	M	VEH	110.951
Creb1TPH2CreERT2	10	5630	M	VEH	17093		64.6278												control	19	7370	cre-	VEH	102.65							Creb1TPH2CreERT2	10	5630	M	VEH	183647		106.606			control	19	7370	M	VEH	94.0093
Creb1TPH2CreERT3	17	5658	M	VEH	18873.5		71.36												Creb1TPH2CreERT2	3	5614	cre+	VEH	71.445	80.7606	10.9362	7				Creb1TPH2CreERT3	17	5658	M	VEH	151333		87.8483			Creb1TPH2CreERT2	3	5614	M	VEH	94.4357	97.3317	4.13537	7
Creb1TPH2CreERT4	24	6211	M	VEH	36096.9		136.481												Creb1TPH2CreERT2	10	5630	cre+	VEH	64.6278							Creb1TPH2CreERT4	24	6211	M	VEH	161603		93.8101			Creb1TPH2CreERT2	10	5630	M	VEH	106.606
Creb1TPH2CreERT2Crem-/-	6	7291	M	VEH	39793.4		150.457												Creb1TPH2CreERT2	17	5658	cre+	VEH	71.36							Creb1TPH2CreERT2Crem-/-	6	7291	M	VEH	201587		117.02			Creb1TPH2CreERT2	17	5658	M	VEH	87.8483
Creb1TPH2CreERT2Crem-/-	13	7317	M	VEH	20785.3		78.5883												Creb1TPH2CreERT2	24	6211	cre+	VEH	136.481							Creb1TPH2CreERT2Crem-/-	13	7317	M	VEH	192700		111.861			Creb1TPH2CreERT2	24	6211	M	VEH	93.8101
Creb1TPH2CreERT2Crem-/-	20	7318	M	VEH	12779.1		48.3172												Creb1TPH2CreERT2	7	6191	cre+	VEH	97.0164							Creb1TPH2CreERT2Crem-/-	20	7318	M	VEH	176755		102.605			Creb1TPH2CreERT2	7	6191	M	VEH	103.795
control	2	6732	M	FLX	510018		1928.35												Creb1TPH2CreERT2	14	6193	cre+	VEH	45.9242							control	2	6732	M	FLX	173179		100.53			Creb1TPH2CreERT2	14	6193	M	VEH	112.901
control	9	6734	M	FLX	34096.6		128.918												Creb1TPH2CreERT2	22	6204	cre+	VEH	78.4704							control	9	6734	M	FLX	188177		109.236			Creb1TPH2CreERT2	22	6204	M	VEH	81.9256
control	16	6735	M	FLX	46407.6		175.465												Creb1TPH2CreERT2Crem-/-	6	7291	cre+	VEH	150.457	107.048	15.41	7				control	16	6735	M	FLX	216531		125.695			Creb1TPH2CreERT2Crem-/-	6	7291	M	VEH	117.02	106.848	4.29744	7
control	23	6753	M	FLX	48354.3		182.826												Creb1TPH2CreERT2Crem-/-	13	7317	cre+	VEH	78.5883							control	23	6753	M	FLX	146470		85.0251			Creb1TPH2CreERT2Crem-/-	13	7317	M	VEH	111.861
Creb1TPH2CreERT2	4	5611	M	FLX	55180		208.633												Creb1TPH2CreERT2Crem-/-	20	7318	cre+	VEH	48.3172							Creb1TPH2CreERT2	4	5611	M	FLX	163232		94.7553			Creb1TPH2CreERT2Crem-/-	20	7318	M	VEH	102.605
Creb1TPH2CreERT3	11	5620	M	FLX	16612.2		62.81												Creb1TPH2CreERT2Crem-/-	3	7336	cre+	VEH	124.715							Creb1TPH2CreERT3	11	5620	M	FLX	158462		91.9863			Creb1TPH2CreERT2Crem-/-	3	7336	M	VEH	109.628
Creb1TPH2CreERT4	18	5629	M	FLX	9320.92		35.242												Creb1TPH2CreERT2Crem-/-	10	7337	cre+	VEH	160.138							Creb1TPH2CreERT4	18	5629	M	FLX	183886		106.745			Creb1TPH2CreERT2Crem-/-	10	7337	M	VEH	118.454
Creb1TPH2CreERT2Crem-/-	7	6725	M	FLX	212722		804.294												Creb1TPH2CreERT2Crem-/-	17	7339	cre+	VEH	106.511							Creb1TPH2CreERT2Crem-/-	7	6725	M	FLX	208169		120.841			Creb1TPH2CreERT2Crem-/-	17	7339	M	VEH	103.293
Creb1TPH2CreERT2Crem-/-	14	6757	M	FLX	23773.1		89.8851												Creb1TPH2CreERT2Crem-/-	24	7631	cre+	VEH	80.6082							Creb1TPH2CreERT2Crem-/-	14	6757	M	FLX	189342		109.912			Creb1TPH2CreERT2Crem-/-	24	7631	M	VEH	85.0766
Creb1TPH2CreERT2Crem-/-	21	6779	M	FLX	147560		557.918												control	2	6732	cre-	FLX	1928.35	400.223	221.297	8				Creb1TPH2CreERT2Crem-/-	21	6779	M	FLX	161531		93.768			control	2	6732	M	FLX	100.53	103.086	6.93369	8
GEL 2																			control	9	6734	cre-	FLX	128.918							GEL 2										control	9	6734	M	FLX	109.236
control	5	7324	M	VEH	19435.7	20809.3	93.3993												control	16	6735	cre-	FLX	175.465							control	5	7324	M	VEH	161835	170281	95.0398			control	16	6735	M	FLX	125.695
control	12	7369	M	VEH	21631.3		103.95												control	23	6753	cre-	FLX	182.826							control	12	7369	M	VEH	188929		110.951			control	23	6753	M	FLX	85.0251
control	19	7370	M	VEH	21360.8		102.65												control	6	7298	cre-	FLX	176.624							control	19	7370	M	VEH	160080		94.0093			control	6	7298	M	FLX	128.137
Creb1TPH2CreERT1	7	6191	M	VEH	20188.4		97.0164												control	13	7299	cre-	FLX	417.632							Creb1TPH2CreERT1	7	6191	M	VEH	176744		103.795			control	13	7299	M	FLX	113.133
Creb1TPH2CreERT2	14	6193	M	VEH	9556.48		45.9242												control	20	7313	cre-	FLX	80.9099							Creb1TPH2CreERT2	14	6193	M	VEH	192249		112.901			control	20	7313	M	FLX	90.0509
Creb1TPH2CreERT2	22	6204	M	VEH	16329.1		78.4704												control	21	7400	cre-	FLX	111.054							Creb1TPH2CreERT2	22	6204	M	VEH	139504		81.9256			control	21	7400	M	FLX	72.8849
Creb1TPH2CreERT2Crem-/-	3	7336	M	VEH	25952.3		124.715												Creb1TPH2CreERT2	4	5611	cre+	FLX	208.633	86.921	21.8704	7				Creb1TPH2CreERT2Crem-/-	3	7336	M	VEH	186675		109.628			Creb1TPH2CreERT2	4	5611	M	FLX	94.7553	99.5784	4.21843	7
Creb1TPH2CreERT2Crem-/-	10	7337	M	VEH	33323.5		160.138												Creb1TPH2CreERT2	11	5620	cre+	FLX	62.81							Creb1TPH2CreERT2Crem-/-	10	7337	M	VEH	201705		118.454			Creb1TPH2CreERT2	11	5620	M	FLX	91.9863
Creb1TPH2CreERT2Crem-/-	17	7339	M	VEH	22164.1		106.511												Creb1TPH2CreERT2	18	5629	cre+	FLX	35.242							Creb1TPH2CreERT2Crem-/-	17	7339	M	VEH	175889		103.293			Creb1TPH2CreERT2	18	5629	M	FLX	106.745
Creb1TPH2CreERT2Crem-/-	24	7631	M	VEH	16774		80.6082												Creb1TPH2CreERT2	1	5659	cre+	FLX	66.9546							Creb1TPH2CreERT2Crem-/-	24	7631	M	VEH	144870		85.0766			Creb1TPH2CreERT2	1	5659	M	FLX	86.9707
control	6	7298	M	FLX	36754.2		176.624												Creb1TPH2CreERT2	8	5661	cre+	FLX	66.9908							control	6	7298	M	FLX	218194		128.137			Creb1TPH2CreERT2	8	5661	M	FLX	108.107
control	13	7299	M	FLX	86906.1		417.632												Creb1TPH2CreERT2	15	6109	cre+	FLX	108.498							control	13	7299	M	FLX	192644		113.133			Creb1TPH2CreERT2	15	6109	M	FLX	117.28
control	20	7313	M	FLX	16836.8		80.9099												Creb1TPH2CreERT2	23	6111	cre+	FLX	59.3186							control	20	7313	M	FLX	153340		90.0509			Creb1TPH2CreERT2	23	6111	M	FLX	91.2052
control	21	7400	M	FLX	23109.5		111.054												Creb1TPH2CreERT2Crem-/-	7	6725	cre+	FLX	804.294	282.023	130.157	6				control	21	7400	M	FLX	124109		72.8849			Creb1TPH2CreERT2Crem-/-	7	6725	M	FLX	120.841	104.872	4.04891	6
Creb1TPH2CreERT1	1	5659	M	FLX	13932.8		66.9546												Creb1TPH2CreERT2Crem-/-	14	6757	cre+	FLX	89.8851							Creb1TPH2CreERT1	1	5659	M	FLX	148095		86.9707			Creb1TPH2CreERT2Crem-/-	14	6757	M	FLX	109.912
Creb1TPH2CreERT2	8	5661	M	FLX	13940.3		66.9908												Creb1TPH2CreERT2Crem-/-	21	6779	cre+	FLX	557.918							Creb1TPH2CreERT2	8	5661	M	FLX	184086		108.107			Creb1TPH2CreERT2Crem-/-	21	6779	M	FLX	93.768
Creb1TPH2CreERT3	15	6109	M	FLX	22577.6		108.498												Creb1TPH2CreERT2Crem-/-	4	6792	cre+	FLX	80.9824							Creb1TPH2CreERT3	15	6109	M	FLX	199706		117.28			Creb1TPH2CreERT2Crem-/-	4	6792	M	FLX	105.034
Creb1TPH2CreERT4	23	6111	M	FLX	12343.8		59.3186												Creb1TPH2CreERT2Crem-/-	11	6793	cre+	FLX	79.1416							Creb1TPH2CreERT4	23	6111	M	FLX	155306		91.2052			Creb1TPH2CreERT2Crem-/-	11	6793	M	FLX	104.16
Creb1TPH2CreERT2Crem-/-	4	6792	M	FLX	16851.8		80.9824												Creb1TPH2CreERT2Crem-/-	18	7276	cre+	FLX	79.9139							Creb1TPH2CreERT2Crem-/-	4	6792	M	FLX	178853		105.034			Creb1TPH2CreERT2Crem-/-	18	7276	M	FLX	95.5145
Creb1TPH2CreERT2Crem-/-	11	6793	M	FLX	16468.8		79.1416																								Creb1TPH2CreERT2Crem-/-	11	6793	M	FLX	177366		104.16
Creb1TPH2CreERT2Crem-/-	18	7276	M	FLX	16629.5		79.9139																								Creb1TPH2CreERT2Crem-/-	18	7276	M	FLX	162643		95.5145

## Sheet: male PFC
BDNF	average from 3 runs
genotype	drug	mouse	AVG % of control	AVG	SEM	N
control	VEH	6743	89.7014	100	4.19256	7
control	VEH	6745	98.0627
control	VEH	7229	121.331
control	VEH	7230	89.2995
control	VEH	7324	102.416
control	VEH	7369	104.73
control	VEH	7370	94.4587
Creb1TPH2CreERT2	VEH	5630	85.0587	83.3304	5.89612	7
Creb1TPH2CreERT2	VEH	5658	101.728
Creb1TPH2CreERT2	VEH	6191	74.8642
Creb1TPH2CreERT2	VEH	6193	67.0389
Creb1TPH2CreERT2	VEH	6204	72.4743
Creb1TPH2CreERT2	VEH	6210	74.5855
Creb1TPH2CreERT2	VEH	6211	107.563
Creb1TPH2CreERT2Crem-/-	VEH	7291	107.524	86.962	11.279	7
Creb1TPH2CreERT2Crem-/-	VEH	7317	105.068
Creb1TPH2CreERT2Crem-/-	VEH	7318	60.1944
Creb1TPH2CreERT2Crem-/-	VEH	7336	109.285
Creb1TPH2CreERT2Crem-/-	VEH	7337	108.016
Creb1TPH2CreERT2Crem-/-	VEH	7339	85.8432
Creb1TPH2CreERT2Crem-/-	VEH	7631	32.8039
control	FLX	6732		88.4391	4.72581	7
control	FLX	6734	98.1523
control	FLX	6735	101.797
control	FLX	6753	83.0936
control	FLX	7298	72.6847
control	FLX	7299	99.9864
control	FLX	7313	72.6319
control	FLX	7400	90.7285
Creb1TPH2CreERT2	FLX	5611	79.7451	88.2707	4.94612	7
Creb1TPH2CreERT2	FLX	5612	78.031
Creb1TPH2CreERT2	FLX	5620	116.355
Creb1TPH2CreERT2	FLX	5659	87.1493
Creb1TPH2CreERT2	FLX	5661	80.582
Creb1TPH2CreERT2	FLX	6109	88.6246
Creb1TPH2CreERT2	FLX	6111	87.4079
Creb1TPH2CreERT2Crem-/-	FLX	6725	182.455	126.108	24.9814	6
Creb1TPH2CreERT2Crem-/-	FLX	6757	117.46
Creb1TPH2CreERT2Crem-/-	FLX	6779	219.55
Creb1TPH2CreERT2Crem-/-	FLX	6792	75.1593
Creb1TPH2CreERT2Crem-/-	FLX	6793	74.7725
Creb1TPH2CreERT2Crem-/-	FLX	7276	87.2508
RUN 1
BDNF																			BDNF - both gels combined												GAPDH										GAPDH - both gels combined
group	lane	mouse	sex	drug	QL	AVG of control	% of control												group	lane	mouse	sex	drug	% of control	AVG	SEM	N				group	lane	mouse	sex	drug	QL	AVG of control	% of control			group	lane	mouse	sex	drug	% of control	AVG	SEM	N
GEL 1																			control	1	6743	M	VEH	82.8279	100	4.61469	6				GEL 1										control	1	6743	M	VEH	91.6287	100	3.14497	6
control	1	6743	M	VEH	39536.4	47733.2	82.8279												control	9	6745	M	VEH	104.42							control	1	6743	M	VEH	202340	220826	91.6287			control	9	6745	M	VEH	106.737
control	9	6745	M	VEH	49843.1		104.42												control	17	7229	M	VEH	112.752							control	9	6745	M	VEH	235704		106.737			control	17	7229	M	VEH	101.634
control	17	7229	M	VEH	53820.2		112.752												control	1	7324	M	VEH	89.7772							control	17	7229	M	VEH	224434		101.634			control	1	7324	M	VEH	110.626
Creb1TPH2CreERT2	3	6193	M	VEH	31366.5		65.712												control	9	7369	M	VEH	103.52							Creb1TPH2CreERT2	3	6193	M	VEH	196804		89.1215			control	9	7369	M	VEH	92.5394
Creb1TPH2CreERT2	11	6204	M	VEH	37572.3		78.7132												control	17	7370	M	VEH	106.703							Creb1TPH2CreERT2	11	6204	M	VEH	218351		98.8792			control	17	7370	M	VEH	96.8349
Creb1TPH2CreERT2	19	5630	M	VEH	31471		65.9309												Creb1TPH2CreERT2	3	6193	M	VEH	65.712	94.888	13.9842	6				Creb1TPH2CreERT2	19	5630	M	VEH	175113		79.2991			Creb1TPH2CreERT2	3	6193	M	VEH	89.1215	90.5358	2.87716	6
Creb1TPH2CreERT2Crem-/-	7	7291	M	VEH	50226.1		105.222												Creb1TPH2CreERT2	11	6204	M	VEH	78.7132							Creb1TPH2CreERT2Crem-/-	7	7291	M	VEH	231339		104.761			Creb1TPH2CreERT2	11	6204	M	VEH	98.8792
Creb1TPH2CreERT2Crem-/-	15	7317	M	VEH	50098.3		104.955												Creb1TPH2CreERT2	19	5630	M	VEH	65.9309							Creb1TPH2CreERT2Crem-/-	15	7317	M	VEH	218285		98.8494			Creb1TPH2CreERT2	19	5630	M	VEH	79.2991
Creb1TPH2CreERT2Crem-/-	23	7318	M	VEH	28496.5		59.6995												Creb1TPH2CreERT2	3	5658	M	VEH	90.0799							Creb1TPH2CreERT2Crem-/-	23	7318	M	VEH	202093		91.5168			Creb1TPH2CreERT2	3	5658	M	VEH	89.5595
control	2	6732	M	FLX	315576		661.125												Creb1TPH2CreERT2	11	6210	M	VEH	114.919							control	2	6732	M	FLX	203679		92.2348			Creb1TPH2CreERT2	11	6210	M	VEH	97.3939
control	10	6734	M	FLX	47507.3		99.5267												Creb1TPH2CreERT2	19	6211	M	VEH	153.973							control	10	6734	M	FLX	238527		108.016			Creb1TPH2CreERT2	19	6211	M	VEH	88.9616
control	18	6753	M	FLX	38599.1		80.8641												Creb1TPH2CreERT2Crem-/-	7	7291	M	VEH	105.222	106.007	10.5515	6				control	18	6753	M	FLX	193144		87.4643			Creb1TPH2CreERT2Crem-/-	7	7291	M	VEH	104.761	93.1673	5.82408	6
Creb1TPH2CreERT2	4	6109	M	FLX	50001		104.751												Creb1TPH2CreERT2Crem-/-	15	7317	M	VEH	104.955							Creb1TPH2CreERT2	4	6109	M	FLX	189898		85.9943			Creb1TPH2CreERT2Crem-/-	15	7317	M	VEH	98.8494
Creb1TPH2CreERT2	12	6111	M	FLX	54537.3		114.254												Creb1TPH2CreERT2Crem-/-	23	7318	M	VEH	59.6995							Creb1TPH2CreERT2	12	6111	M	FLX	249062		112.786			Creb1TPH2CreERT2Crem-/-	23	7318	M	VEH	91.5168
Creb1TPH2CreERT2	20	5612	M	FLX	29180.7		61.1329												Creb1TPH2CreERT2Crem-/-	7	7336	M	VEH	126.199							Creb1TPH2CreERT2	20	5612	M	FLX	200393		90.7471			Creb1TPH2CreERT2Crem-/-	7	7336	M	VEH	107.564
Creb1TPH2CreERT2Crem-/-	8	6725	M	FLX	91522.1		191.737												Creb1TPH2CreERT2Crem-/-	15	7337	M	VEH	134.046							Creb1TPH2CreERT2Crem-/-	8	6725	M	FLX	215781		97.7152			Creb1TPH2CreERT2Crem-/-	15	7337	M	VEH	87.9105
Creb1TPH2CreERT2Crem-/-	16	6757	M	FLX	53988.6		113.105												Creb1TPH2CreERT2Crem-/-	23	7339	M	VEH	105.919							Creb1TPH2CreERT2Crem-/-	16	6757	M	FLX	207910		94.1508			Creb1TPH2CreERT2Crem-/-	23	7339	M	VEH	68.4026
Creb1TPH2CreERT2Crem-/-	24	6779	M	FLX	67347.2		141.091												control	2	6732	M	FLX	661.125	195.702	93.2238	6				Creb1TPH2CreERT2Crem-/-	24	6779	M	FLX	190852		86.4262			control	2	6732	M	FLX	92.2348	96.8179	7.29737	6
GEL 2																			control	10	6734	M	FLX	99.5267							GEL 2										control	10	6734	M	FLX	108.016
control	1	7324	M	VEH	42503.8	47343.7	89.7772												control	18	6753	M	FLX	80.8641							control	1	7324	M	VEH	195152	176408	110.626			control	18	6753	M	FLX	87.4643
control	9	7369	M	VEH	49010		103.52												control	2	7299	M	FLX	114.399							control	9	7369	M	VEH	163247		92.5394			control	2	7299	M	FLX	127.853
control	17	7370	M	VEH	50517.3		106.703												control	10	7313	M	FLX	103.17							control	17	7370	M	VEH	170824		96.8349			control	10	7313	M	FLX	82.9192
Creb1TPH2CreERT2	3	5658	M	VEH	42647.2		90.0799												control	18	7400	M	FLX	115.13							Creb1TPH2CreERT2	3	5658	M	VEH	157990		89.5595			control	18	7400	M	FLX	82.42
Creb1TPH2CreERT2	11	6210	M	VEH	54407		114.919												Creb1TPH2CreERT2	4	6109	M	FLX	104.751	101.773	9.62577	6				Creb1TPH2CreERT2	11	6210	M	VEH	171810		97.3939			Creb1TPH2CreERT2	4	6109	M	FLX	85.9943	94.0967	4.51346	6
Creb1TPH2CreERT2	19	6211	M	VEH	72896.4		153.973												Creb1TPH2CreERT2	12	6111	M	FLX	114.254							Creb1TPH2CreERT2	19	6211	M	VEH	156935		88.9616			Creb1TPH2CreERT2	12	6111	M	FLX	112.786
Creb1TPH2CreERT2Crem-/-	7	7336	M	VEH	59747.4		126.199												Creb1TPH2CreERT2	20	5612	M	FLX	61.1329							Creb1TPH2CreERT2Crem-/-	7	7336	M	VEH	189750		107.564			Creb1TPH2CreERT2	20	5612	M	FLX	90.7471
Creb1TPH2CreERT2Crem-/-	15	7337	M	VEH	63462.3		134.046												Creb1TPH2CreERT2	4	5620	M	FLX	116.34							Creb1TPH2CreERT2Crem-/-	15	7337	M	VEH	155081		87.9105			Creb1TPH2CreERT2	4	5620	M	FLX	102.2
Creb1TPH2CreERT2Crem-/-	23	7339	M	VEH	50145.9		105.919												Creb1TPH2CreERT2	12	5659	M	FLX	125.72							Creb1TPH2CreERT2Crem-/-	23	7339	M	VEH	120667		68.4026			Creb1TPH2CreERT2	12	5659	M	FLX	87.33
control	2	7299	M	FLX	54160.7		114.399												Creb1TPH2CreERT2	20	5661	M	FLX	88.442							control	2	7299	M	FLX	225543		127.853			Creb1TPH2CreERT2	20	5661	M	FLX	85.5226
control	10	7313	M	FLX	48844.3		103.17												Creb1TPH2CreERT2Crem-/-	8	6725	M	FLX	191.737	119.608	16.5997	6				control	10	7313	M	FLX	146276		82.9192			Creb1TPH2CreERT2Crem-/-	8	6725	M	FLX	97.7152	91.9307	1.93581	6
control	18	7400	M	FLX	54506.6		115.13												Creb1TPH2CreERT2Crem-/-	16	6757	M	FLX	113.105							control	18	7400	M	FLX	145395		82.42			Creb1TPH2CreERT2Crem-/-	16	6757	M	FLX	94.1508
Creb1TPH2CreERT2	4	5620	M	FLX	55079.8		116.34												Creb1TPH2CreERT2Crem-/-	24	6779	M	FLX	141.091							Creb1TPH2CreERT2	4	5620	M	FLX	180288		102.2			Creb1TPH2CreERT2Crem-/-	24	6779	M	FLX	86.4262
Creb1TPH2CreERT2	12	5659	M	FLX	59520.6		125.72												Creb1TPH2CreERT2Crem-/-	8	6792	M	FLX	92.5354							Creb1TPH2CreERT2	12	5659	M	FLX	154057		87.33			Creb1TPH2CreERT2Crem-/-	8	6792	M	FLX	96.2242
Creb1TPH2CreERT2	20	5661	M	FLX	41871.8		88.442												Creb1TPH2CreERT2Crem-/-	16	6793	M	FLX	93.1443							Creb1TPH2CreERT2	20	5661	M	FLX	150868		85.5226			Creb1TPH2CreERT2Crem-/-	16	6793	M	FLX	89.5885
Creb1TPH2CreERT2Crem-/-	8	6792	M	FLX	43809.7		92.5354												Creb1TPH2CreERT2Crem-/-	24	7276	M	FLX	86.0389							Creb1TPH2CreERT2Crem-/-	8	6792	M	FLX	169747		96.2242			Creb1TPH2CreERT2Crem-/-	24	7276	M	FLX	87.4796
Creb1TPH2CreERT2Crem-/-	16	6793	M	FLX	44097.9		93.1443																								Creb1TPH2CreERT2Crem-/-	16	6793	M	FLX	158041		89.5885
Creb1TPH2CreERT2Crem-/-	24	7276	M	FLX	40734		86.0389																								Creb1TPH2CreERT2Crem-/-	24	7276	M	FLX	154321		87.4796
RUN 2
BDNF																			BDNF - both gels combined												GAPDH										GAPDH - both gels combined
group	lane	mouse	sex	drug	QL	AVG of control	% of control												group	lane	mouse	sex	drug	% of control	AVG	SEM	N				group	lane	mouse	sex	drug	QL	AVG of control	% of control			group	lane	mouse	sex	drug	% of control	AVG	SEM	N
GEL 1																			control	1	6743	M	VEH	78.5585	100	8.26232	7				GEL 1										control	1	6743	M	VEH	87.8232	100	2.34423	7
control	1	6743	M	VEH	48255.4	61426	78.5585												control	8	6745	M	VEH	94.3804							control	1	6743	M	VEH	200820	228664	87.8232			control	8	6745	M	VEH	100.004
control	8	6745	M	VEH	57974.1		94.3804												control	15	7229	M	VEH	141.964							control	8	6745	M	VEH	228673		100.004			control	15	7229	M	VEH	106.449
control	15	7229	M	VEH	87202.8		141.964												control	22	7230	M	VEH	85.097							control	15	7229	M	VEH	243410		106.449			control	22	7230	M	VEH	105.724
control	22	7230	M	VEH	52271.7		85.097												control	5	7324	M	VEH	110.549							control	22	7230	M	VEH	241751		105.724			control	5	7324	M	VEH	99.8094
Creb1TPH2CreERT2	3	5630	M	VEH	62242.8		101.33												control	12	7369	M	VEH	105.352							Creb1TPH2CreERT2	3	5630	M	VEH	208758		91.2948			control	12	7369	M	VEH	102.112
Creb1TPH2CreERT2	10	5658	M	VEH	66624.8		108.464												control	19	7370	M	VEH	84.099							Creb1TPH2CreERT2	10	5658	M	VEH	241069		105.425			control	19	7370	M	VEH	98.079
Creb1TPH2CreERT3	17	6191	M	VEH	49710.1		80.9269												Creb1TPH2CreERT2	3	5630	M	VEH	101.33	75.5577	8.93424	7				Creb1TPH2CreERT3	17	6191	M	VEH	235765		103.106			Creb1TPH2CreERT2	3	5630	M	VEH	91.2948	98.1397	4.44632	7
Creb1TPH2CreERT4	24	6193	M	VEH	42648.8		69.4312												Creb1TPH2CreERT2	10	5658	M	VEH	108.464							Creb1TPH2CreERT4	24	6193	M	VEH	195654		85.5642			Creb1TPH2CreERT2	10	5658	M	VEH	105.425
Creb1TPH2CreERT2Crem-/-	6	7291	M	VEH	74537.8		121.346												Creb1TPH2CreERT2	17	6191	M	VEH	80.9269							Creb1TPH2CreERT2Crem-/-	6	7291	M	VEH	244531		106.939			Creb1TPH2CreERT2	17	6191	M	VEH	103.106
Creb1TPH2CreERT2Crem-/-	13	7317	M	VEH	72502.8		118.033												Creb1TPH2CreERT2	24	6193	M	VEH	69.4312							Creb1TPH2CreERT2Crem-/-	13	7317	M	VEH	219932		96.1813			Creb1TPH2CreERT2	24	6193	M	VEH	85.5642
Creb1TPH2CreERT2Crem-/-	20	7318	M	VEH	26818.7		43.6602												Creb1TPH2CreERT2	7	6204	M	VEH	70.5801							Creb1TPH2CreERT2Crem-/-	20	7318	M	VEH	182185		79.674			Creb1TPH2CreERT2	7	6204	M	VEH	92.4138
control	2	6732	M	FLX	630141		1025.85												Creb1TPH2CreERT2	14	6210	M	VEH	41.5739							control	2	6732	M	FLX	225313		98.5347			Creb1TPH2CreERT2	14	6210	M	VEH	119.278
control	9	6734	M	FLX	62610.1		101.928												Creb1TPH2CreERT2	22	6211	M	VEH	56.5988							control	9	6734	M	FLX	234187		102.416			Creb1TPH2CreERT2	22	6211	M	VEH	89.8959
control	16	6735	M	FLX	70490.7		114.757												Creb1TPH2CreERT2Crem-/-	6	7291	M	VEH	121.346	80.2113	12.8786	7				control	16	6735	M	FLX	229652		100.432			Creb1TPH2CreERT2Crem-/-	6	7291	M	VEH	106.939	93.9094	4.66524	7
control	23	6753	M	FLX	53710.9		87.44												Creb1TPH2CreERT2Crem-/-	13	7317	M	VEH	118.033							control	23	6753	M	FLX	234647		102.617			Creb1TPH2CreERT2Crem-/-	13	7317	M	VEH	96.1813
Creb1TPH2CreERT2	4	5611	M	FLX	61398.1		99.9545												Creb1TPH2CreERT2Crem-/-	20	7318	M	VEH	43.6602							Creb1TPH2CreERT2	4	5611	M	FLX	208700		91.2695			Creb1TPH2CreERT2Crem-/-	20	7318	M	VEH	79.674
Creb1TPH2CreERT3	11	5612	M	FLX	56739.5		92.3705												Creb1TPH2CreERT2Crem-/-	3	7336	M	VEH	89.6725							Creb1TPH2CreERT3	11	5612	M	FLX	229538		100.383			Creb1TPH2CreERT2Crem-/-	3	7336	M	VEH	88.5551
Creb1TPH2CreERT4	18	5620	M	FLX	61842.3		100.678												Creb1TPH2CreERT2Crem-/-	10	7337	M	VEH	86.136							Creb1TPH2CreERT4	18	5620	M	FLX	205022		89.661			Creb1TPH2CreERT2Crem-/-	10	7337	M	VEH	106.743
Creb1TPH2CreERT2Crem-/-	7	6725	M	FLX	87209.2		141.974												Creb1TPH2CreERT2Crem-/-	17	7339	M	VEH	70.1977							Creb1TPH2CreERT2Crem-/-	7	6725	M	FLX	251118		109.82			Creb1TPH2CreERT2Crem-/-	17	7339	M	VEH	102.019
Creb1TPH2CreERT2Crem-/-	14	6757	M	FLX	77460.1		126.103												Creb1TPH2CreERT2Crem-/-	24	7631	M	VEH	32.4339							Creb1TPH2CreERT2Crem-/-	14	6757	M	FLX	214702		93.8945			Creb1TPH2CreERT2Crem-/-	24	7631	M	VEH	77.2543
Creb1TPH2CreERT2Crem-/-	21	6779	M	FLX	128190		208.69												control	2	6732	M	FLX	1025.85	200.738	118.107	8				Creb1TPH2CreERT2Crem-/-	21	6779	M	FLX	210601		92.1007			control	2	6732	M	FLX	98.5347	102.114	2.26738	8
GEL 2																			control	9	6734	M	FLX	101.928							GEL 2										control	9	6734	M	FLX	102.416
control	5	7324	M	VEH	89018.7	80524	110.549												control	16	6735	M	FLX	114.757							control	5	7324	M	VEH	220575	220996	99.8094			control	16	6735	M	FLX	100.432
control	12	7369	M	VEH	84833.3		105.352												control	23	6753	M	FLX	87.44							control	12	7369	M	VEH	225663		102.112			control	23	6753	M	FLX	102.617
control	19	7370	M	VEH	67719.9		84.099												control	6	7298	M	FLX	63.1672							control	19	7370	M	VEH	216751		98.079			control	6	7298	M	FLX	108.244
Creb1TPH2CreERT1	7	6204	M	VEH	56833.9		70.5801												control	13	7299	M	FLX	93.3393							Creb1TPH2CreERT1	7	6204	M	VEH	204231		92.4138			control	13	7299	M	FLX	111.596
Creb1TPH2CreERT2	14	6210	M	VEH	33476.9		41.5739												control	20	7313	M	FLX	52.4183							Creb1TPH2CreERT2	14	6210	M	VEH	263601		119.278			control	20	7313	M	FLX	102.944
Creb1TPH2CreERT2	22	6211	M	VEH	45575.6		56.5988												control	21	7400	M	FLX	66.999							Creb1TPH2CreERT2	22	6211	M	VEH	198667		89.8959			control	21	7400	M	FLX	90.125
Creb1TPH2CreERT2Crem-/-	3	7336	M	VEH	72207.9		89.6725												Creb1TPH2CreERT2	4	5611	M	FLX	99.9545	78.0864	7.17261	7				Creb1TPH2CreERT2Crem-/-	3	7336	M	VEH	195703		88.5551			Creb1TPH2CreERT2	4	5611	M	FLX	91.2695	96.7313	4.42393	7
Creb1TPH2CreERT2Crem-/-	10	7337	M	VEH	69360.1		86.136												Creb1TPH2CreERT2	11	5612	M	FLX	92.3705							Creb1TPH2CreERT2Crem-/-	10	7337	M	VEH	235899		106.743			Creb1TPH2CreERT2	11	5612	M	FLX	100.383
Creb1TPH2CreERT2Crem-/-	17	7339	M	VEH	56526		70.1977												Creb1TPH2CreERT2	18	5620	M	FLX	100.678							Creb1TPH2CreERT2Crem-/-	17	7339	M	VEH	225457		102.019			Creb1TPH2CreERT2	18	5620	M	FLX	89.661
Creb1TPH2CreERT2Crem-/-	24	7631	M	VEH	26117.1		32.4339												Creb1TPH2CreERT2	1	5659	M	FLX	59.734							Creb1TPH2CreERT2Crem-/-	24	7631	M	VEH	170729		77.2543			Creb1TPH2CreERT2	1	5659	M	FLX	117.069
control	6	7298	M	FLX	50864.8		63.1672												Creb1TPH2CreERT2	8	5661	M	FLX	70.4885							control	6	7298	M	FLX	239214		108.244			Creb1TPH2CreERT2	8	5661	M	FLX	91.6628
control	13	7299	M	FLX	75160.5		93.3393												Creb1TPH2CreERT2	15	6109	M	FLX	65.9255							control	13	7299	M	FLX	246623		111.596			Creb1TPH2CreERT2	15	6109	M	FLX	105.138
control	20	7313	M	FLX	42209.3		52.4183												Creb1TPH2CreERT2	23	6111	M	FLX	57.454							control	20	7313	M	FLX	227503		102.944			Creb1TPH2CreERT2	23	6111	M	FLX	81.9368
control	21	7400	M	FLX	53950.2		66.999												Creb1TPH2CreERT2Crem-/-	7	6725	M	FLX	141.974	115.018	23.1749	6				control	21	7400	M	FLX	199173		90.125			Creb1TPH2CreERT2Crem-/-	7	6725	M	FLX	109.82	100.782	3.19979	6
Creb1TPH2CreERT1	1	5659	M	FLX	48100.2		59.734												Creb1TPH2CreERT2Crem-/-	14	6757	M	FLX	126.103							Creb1TPH2CreERT1	1	5659	M	FLX	258717		117.069			Creb1TPH2CreERT2Crem-/-	14	6757	M	FLX	93.8945
Creb1TPH2CreERT2	8	5661	M	FLX	56760.1		70.4885												Creb1TPH2CreERT2Crem-/-	21	6779	M	FLX	208.69							Creb1TPH2CreERT2	8	5661	M	FLX	202571		91.6628			Creb1TPH2CreERT2Crem-/-	21	6779	M	FLX	92.1007
Creb1TPH2CreERT3	15	6109	M	FLX	53085.8		65.9255												Creb1TPH2CreERT2Crem-/-	4	6792	M	FLX	61.8661							Creb1TPH2CreERT3	15	6109	M	FLX	232350		105.138			Creb1TPH2CreERT2Crem-/-	4	6792	M	FLX	95.3435
Creb1TPH2CreERT4	23	6111	M	FLX	46264.2		57.454												Creb1TPH2CreERT2Crem-/-	11	6793	M	FLX	58.748							Creb1TPH2CreERT4	23	6111	M	FLX	181077		81.9368			Creb1TPH2CreERT2Crem-/-	11	6793	M	FLX	107.627
Creb1TPH2CreERT2Crem-/-	4	6792	M	FLX	49817.1		61.8661												Creb1TPH2CreERT2Crem-/-	18	7276	M	FLX	92.7259							Creb1TPH2CreERT2Crem-/-	4	6792	M	FLX	210706		95.3435			Creb1TPH2CreERT2Crem-/-	18	7276	M	FLX	105.905
Creb1TPH2CreERT2Crem-/-	11	6793	M	FLX	47306.2		58.748																								Creb1TPH2CreERT2Crem-/-	11	6793	M	FLX	237851		107.627
Creb1TPH2CreERT2Crem-/-	18	7276	M	FLX	74666.6		92.7259																								Creb1TPH2CreERT2Crem-/-	18	7276	M	FLX	234045		105.905
RUN 3
BDNF																			BDNF - both gels combined												GAPDH										GAPDH - both gels combined
group	lane	mouse	sex	drug	QL	AVG of control	% of control												group	lane	mouse	sex	drug	% of control	AVG	SEM	N				group	lane	mouse	sex	drug	QL	AVG of control	% of control			group	lane	mouse	sex	drug	% of control	AVG	SEM	N
GEL 1																			control	1	6743	M	VEH	106.286	100	2.70851	7				GEL 1										control	1	6743	M	VEH	60.7436	100	7.6198	7
control	1	6743	M	VEH	57332.4	53941.8	106.286												control	8	6745	M	VEH	93.822							control	1	6743	M	VEH	137389	226179	60.7436			control	8	6745	M	VEH	108.596
control	8	6745	M	VEH	50609.3		93.822												control	15	7229	M	VEH	107.341							control	8	6745	M	VEH	245622		108.596			control	15	7229	M	VEH	125.583
control	15	7229	M	VEH	57901.5		107.341												control	22	7230	M	VEH	92.5515							control	15	7229	M	VEH	284042		125.583			control	22	7230	M	VEH	105.078
control	22	7230	M	VEH	49924		92.5515												control	5	7324	M	VEH	105.287							control	22	7230	M	VEH	237664		105.078			control	5	7324	M	VEH	90.5103
Creb1TPH2CreERT2	3	5630	M	VEH	46690.7		86.5575												control	12	7369	M	VEH	103.647							Creb1TPH2CreERT2	3	5630	M	VEH	190584		84.2622			control	12	7369	M	VEH	106.78
Creb1TPH2CreERT2	10	5658	M	VEH	56647.6		105.016												control	19	7370	M	VEH	91.0659							Creb1TPH2CreERT2	10	5658	M	VEH	241704		106.864			control	19	7370	M	VEH	102.71
Creb1TPH2CreERT3	17	6191	M	VEH	36683		68.0047												Creb1TPH2CreERT2	3	5630	M	VEH	86.5575	81.1325	7.43147	7				Creb1TPH2CreERT3	17	6191	M	VEH	255158		112.812			Creb1TPH2CreERT2	3	5630	M	VEH	84.2622	92.2376	6.35748	7
Creb1TPH2CreERT4	24	6193	M	VEH	35009.9		64.9031												Creb1TPH2CreERT2	10	5658	M	VEH	105.016							Creb1TPH2CreERT4	24	6193	M	VEH	147934		65.4056			Creb1TPH2CreERT2	10	5658	M	VEH	106.864
Creb1TPH2CreERT2Crem-/-	6	7291	M	VEH	50860		94.2868												Creb1TPH2CreERT2	17	6191	M	VEH	68.0047							Creb1TPH2CreERT2Crem-/-	6	7291	M	VEH	249976		110.521			Creb1TPH2CreERT2	17	6191	M	VEH	112.812
Creb1TPH2CreERT2Crem-/-	13	7317	M	VEH	48838.3		90.5388												Creb1TPH2CreERT2	24	6193	M	VEH	64.9031							Creb1TPH2CreERT2Crem-/-	13	7317	M	VEH	283800		125.476			Creb1TPH2CreERT2	24	6193	M	VEH	65.4056
Creb1TPH2CreERT2Crem-/-	20	7318	M	VEH	41137.5		76.2627												Creb1TPH2CreERT2	7	6204	M	VEH	66.9726							Creb1TPH2CreERT2Crem-/-	20	7318	M	VEH	238770		105.567			Creb1TPH2CreERT2	7	6204	M	VEH	92.7574
control	2	6732	M	FLX	666787		1236.12												Creb1TPH2CreERT2	14	6210	M	VEH	66.0728							control	2	6732	M	FLX	159183		70.3789			Creb1TPH2CreERT2	14	6210	M	VEH	103.529
control	9	6734	M	FLX	49322		91.4356												Creb1TPH2CreERT2	22	6211	M	VEH	110.401							control	9	6734	M	FLX	247422		109.392			Creb1TPH2CreERT2	22	6211	M	VEH	80.0327
control	16	6735	M	FLX	47335.4		87.7527												Creb1TPH2CreERT2Crem-/-	6	7291	M	VEH	94.2868	83.7621	9.58691	7				control	16	6735	M	FLX	268015		118.497			Creb1TPH2CreERT2Crem-/-	6	7291	M	VEH	110.521	98.2031	9.05033	7
control	23	6753	M	FLX	42964.7		79.6501												Creb1TPH2CreERT2Crem-/-	13	7317	M	VEH	90.5388							control	23	6753	M	FLX	195528		86.4482			Creb1TPH2CreERT2Crem-/-	13	7317	M	VEH	125.476
Creb1TPH2CreERT2	4	5611	M	FLX	31656.8		58.687												Creb1TPH2CreERT2Crem-/-	20	7318	M	VEH	76.2627							Creb1TPH2CreERT2	4	5611	M	FLX	202709		89.6232			Creb1TPH2CreERT2Crem-/-	20	7318	M	VEH	105.567
Creb1TPH2CreERT3	11	5612	M	FLX	42799.6		79.344												Creb1TPH2CreERT2Crem-/-	3	7336	M	VEH	110.239							Creb1TPH2CreERT3	11	5612	M	FLX	253524		112.09			Creb1TPH2CreERT2Crem-/-	3	7336	M	VEH	74.7258
Creb1TPH2CreERT4	18	5620	M	FLX	70226.1		130.189												Creb1TPH2CreERT2Crem-/-	10	7337	M	VEH	102.14							Creb1TPH2CreERT4	18	5620	M	FLX	261332		115.542			Creb1TPH2CreERT2Crem-/-	10	7337	M	VEH	119.821
Creb1TPH2CreERT2Crem-/-	7	6725	M	FLX	113677		210.74												Creb1TPH2CreERT2Crem-/-	17	7339	M	VEH	80.0426							Creb1TPH2CreERT2Crem-/-	7	6725	M	FLX	176372		77.9789			Creb1TPH2CreERT2Crem-/-	17	7339	M	VEH	90.7403
Creb1TPH2CreERT2Crem-/-	14	6757	M	FLX	60035.8		111.297												Creb1TPH2CreERT2Crem-/-	24	7631	M	VEH	32.8247							Creb1TPH2CreERT2Crem-/-	14	6757	M	FLX	297631		131.591			Creb1TPH2CreERT2Crem-/-	24	7631	M	VEH	60.5709
Creb1TPH2CreERT2Crem-/-	21	6779	M	FLX	164720		305.365												control	2	6732	M	FLX	1236.12	227.096	144.188	8				Creb1TPH2CreERT2Crem-/-	21	6779	M	FLX	218781		96.729			control	2	6732	M	FLX	70.3789	95.1496	5.76828	8
GEL 2																			control	9	6734	M	FLX	91.4356							GEL 2										control	9	6734	M	FLX	109.392
control	5	7324	M	VEH	49207	46736.2	105.287												control	16	6735	M	FLX	87.7527							control	5	7324	M	VEH	167369	184917	90.5103			control	16	6735	M	FLX	118.497
control	12	7369	M	VEH	48440.9		103.647												control	23	6753	M	FLX	79.6501							control	12	7369	M	VEH	197454		106.78			control	23	6753	M	FLX	86.4482
control	19	7370	M	VEH	42560.8		91.0659												control	6	7298	M	FLX	81.4285							control	19	7370	M	VEH	189928		102.71			control	6	7298	M	FLX	93.184
Creb1TPH2CreERT1	7	6204	M	VEH	31300.5		66.9726												control	13	7299	M	FLX	90.6246							Creb1TPH2CreERT1	7	6204	M	VEH	171524		92.7574			control	13	7299	M	FLX	111.083
Creb1TPH2CreERT2	14	6210	M	VEH	30879.9		66.0728												control	20	7313	M	FLX	61.1482							Creb1TPH2CreERT2	14	6210	M	VEH	191443		103.529			control	20	7313	M	FLX	84.5596
Creb1TPH2CreERT2	22	6211	M	VEH	51597.2		110.401												control	21	7400	M	FLX	88.6084							Creb1TPH2CreERT2	22	6211	M	VEH	147994		80.0327			control	21	7400	M	FLX	87.6542
Creb1TPH2CreERT2Crem-/-	3	7336	M	VEH	51521.6		110.239												Creb1TPH2CreERT2	4	5611	M	FLX	58.687	86.7504	8.39385	7				Creb1TPH2CreERT2Crem-/-	3	7336	M	VEH	138181		74.7258			Creb1TPH2CreERT2	4	5611	M	FLX	89.6232	96.747	7.29448	7
Creb1TPH2CreERT2Crem-/-	10	7337	M	VEH	47736.5		102.14												Creb1TPH2CreERT2	11	5612	M	FLX	79.344							Creb1TPH2CreERT2Crem-/-	10	7337	M	VEH	221569		119.821			Creb1TPH2CreERT2	11	5612	M	FLX	112.09
Creb1TPH2CreERT2Crem-/-	17	7339	M	VEH	37408.9		80.0426												Creb1TPH2CreERT2	18	5620	M	FLX	130.189							Creb1TPH2CreERT2Crem-/-	17	7339	M	VEH	167794		90.7403			Creb1TPH2CreERT2	18	5620	M	FLX	115.542
Creb1TPH2CreERT2Crem-/-	24	7631	M	VEH	15341		32.8247												Creb1TPH2CreERT2	1	5659	M	FLX	74.6024							Creb1TPH2CreERT2Crem-/-	24	7631	M	VEH	112006		60.5709			Creb1TPH2CreERT2	1	5659	M	FLX	62.2347
control	6	7298	M	FLX	38056.6		81.4285												Creb1TPH2CreERT2	8	5661	M	FLX	81.5291							control	6	7298	M	FLX	172313		93.184			Creb1TPH2CreERT2	8	5661	M	FLX	109.957
control	13	7299	M	FLX	42354.5		90.6246												Creb1TPH2CreERT2	15	6109	M	FLX	93.7823							control	13	7299	M	FLX	205412		111.083			Creb1TPH2CreERT2	15	6109	M	FLX	104.223
control	20	7313	M	FLX	28578.4		61.1482												Creb1TPH2CreERT2	23	6111	M	FLX	89.1197							control	20	7313	M	FLX	156365		84.5596			Creb1TPH2CreERT2	23	6111	M	FLX	83.5596
control	21	7400	M	FLX	41412.2		88.6084												Creb1TPH2CreERT2Crem-/-	7	6725	M	FLX	210.74	141.684	39.2489	6				control	21	7400	M	FLX	162088		87.6542			Creb1TPH2CreERT2Crem-/-	7	6725	M	FLX	77.9789	96.5822	7.67039	6
Creb1TPH2CreERT1	1	5659	M	FLX	34866.4		74.6024												Creb1TPH2CreERT2Crem-/-	14	6757	M	FLX	111.297							Creb1TPH2CreERT1	1	5659	M	FLX	115082		62.2347			Creb1TPH2CreERT2Crem-/-	14	6757	M	FLX	131.591
Creb1TPH2CreERT2	8	5661	M	FLX	38103.6		81.5291												Creb1TPH2CreERT2Crem-/-	21	6779	M	FLX	305.365							Creb1TPH2CreERT2	8	5661	M	FLX	203329		109.957			Creb1TPH2CreERT2Crem-/-	21	6779	M	FLX	96.729
Creb1TPH2CreERT3	15	6109	M	FLX	43830.3		93.7823												Creb1TPH2CreERT2Crem-/-	4	6792	M	FLX	69.8764							Creb1TPH2CreERT3	15	6109	M	FLX	192726		104.223			Creb1TPH2CreERT2Crem-/-	4	6792	M	FLX	83.2991
Creb1TPH2CreERT4	23	6111	M	FLX	41651.2		89.1197												Creb1TPH2CreERT2Crem-/-	11	6793	M	FLX	71.2314							Creb1TPH2CreERT4	23	6111	M	FLX	154516		83.5596			Creb1TPH2CreERT2Crem-/-	11	6793	M	FLX	92.5429
Creb1TPH2CreERT2Crem-/-	4	6792	M	FLX	32657.6		69.8764												Creb1TPH2CreERT2Crem-/-	18	7276	M	FLX	81.5947							Creb1TPH2CreERT2Crem-/-	4	6792	M	FLX	154034		83.2991			Creb1TPH2CreERT2Crem-/-	18	7276	M	FLX	97.3525
Creb1TPH2CreERT2Crem-/-	11	6793	M	FLX	33290.9		71.2314																								Creb1TPH2CreERT2Crem-/-	11	6793	M	FLX	171127		92.5429
Creb1TPH2CreERT2Crem-/-	18	7276	M	FLX	38134.3		81.5947																								Creb1TPH2CreERT2Crem-/-	18	7276	M	FLX	180021		97.3525

## Sheet: female hippocampus
BDNF	average from 3 runs
genotype	drug	mouse	AVG % of control	AVG	SEM	N
control	VEH	6119		100	7.59648	6
control	VEH	6120	108.591
control	VEH	7297	108.909
control	VEH	7333	84.0721
control	VEH	7334	104.387
control	VEH	7357	122.391
control	VEH	7375	71.65
Creb1TPH2CreERT2	VEH	5621	105.698	99.8265	9.52562	7
Creb1TPH2CreERT2	VEH	5633	98.4596
Creb1TPH2CreERT2	VEH	5642	91.0525
Creb1TPH2CreERT2	VEH	5643	53.17
Creb1TPH2CreERT2	VEH	7295	137.705
Creb1TPH2CreERT2	VEH	7321	107.025
Creb1TPH2CreERT2	VEH	7358	105.674
Creb1TPH2CreERT2Crem-/-	VEH	5605	94.8515	99.5718	8.4485	6
Creb1TPH2CreERT2Crem-/-	VEH	5610	79.8874
Creb1TPH2CreERT2Crem-/-	VEH	6184	74.1519
Creb1TPH2CreERT2Crem-/-	VEH	6195	128.53
Creb1TPH2CreERT2Crem-/-	VEH	7343	113.819
Creb1TPH2CreERT2Crem-/-	VEH	7356	106.19
control	FLX	6146	66.2883	222.12	72.439	7
control	FLX	6147	97.3677
control	FLX	6150	259.989
control	FLX	7378	107.951
control	FLX	7379	627.597
control	FLX	7626	182.263
control	FLX	7627	213.382
Creb1TPH2CreERT2	FLX	5560	69.3229	114.583	34.9743	7
Creb1TPH2CreERT2	FLX	5618	92.021
Creb1TPH2CreERT2	FLX	5619	51.6801
Creb1TPH2CreERT2	FLX	5636	106.379
Creb1TPH2CreERT2	FLX	5637	99.9766
Creb1TPH2CreERT2	FLX	5667	319.399
Creb1TPH2CreERT2	FLX	5680	63.3015
Creb1TPH2CreERT2Crem-/-	FLX	6152	90.7707	149.038	35.8314	7
Creb1TPH2CreERT2Crem-/-	FLX	6154	109.311
Creb1TPH2CreERT2Crem-/-	FLX	6166	153.372
Creb1TPH2CreERT2Crem-/-	FLX	7372	87.9939
Creb1TPH2CreERT2Crem-/-	FLX	7377	120.577
Creb1TPH2CreERT2Crem-/-	FLX	7384	358.137
Creb1TPH2CreERT2Crem-/-	FLX	7618	123.106
RUN1
BDNF																			BDNF - both gels combined												GAPDH									GAPDH - both gels combined
group	lane	mouse	sex	drug	QL	AVG of control	% of control												group	lane	mouse	sex	drug	% of control	AVG	SEM	N				group	lane	mouse	sex	drug	QL	AVG of control	% of control		group	lane	mouse	sex	drug	% of control	AVG	SEM	N
GEL 1																			control	1	6119	F	VEH		100	10.9755	5				GEL 1									control	1	6119	F	VEH	77.3433	100	5.99232	6
control	1	6119	F	VEH	264178..82	58980.6													control	9	6120	F	VEH	119.625							control	1	6119	F	VEH	162559	210179	77.3433		control	9	6120	F	VEH	113.294
control	9	6120	F	VEH	70555.3		119.625												control	17	7333	F	VEH	80.3755							control	9	6120	F	VEH	238119		113.294		control	17	7333	F	VEH	109.363
control	17	7333	F	VEH	47406		80.3755												control	1	7334	F	VEH	70.7364							control	17	7333	F	VEH	229858		109.363		control	1	7334	F	VEH	102.477
Creb1TPH2CreERT2	3	5621	F	VEH	49277.7		83.5489												control	9	7357	F	VEH	127.945							Creb1TPH2CreERT2	3	5621	F	VEH	163955		78.0075		control	9	7357	F	VEH	110.81
Creb1TPH2CreERT2	11	5642	F	VEH	48482.2		82.2003												control	17	7375	F	VEH	101.319							Creb1TPH2CreERT2	11	5642	F	VEH	224408		106.77		control	17	7375	F	VEH	86.7132
Creb1TPH2CreERT2	19	5643	F	VEH	33023.9		55.991												Creb1TPH2CreERT2	3	5621	F	VEH	83.5489	99.0215	12.3335	6				Creb1TPH2CreERT2	19	5643	F	VEH	197541		93.987		Creb1TPH2CreERT2	3	5621	F	VEH	78.0075	95.734	5.11621	6
Creb1TPH2CreERT2Crem-/-	7	5605	F	VEH	59166.3		100.315												Creb1TPH2CreERT2	11	5642	F	VEH	82.2003							Creb1TPH2CreERT2Crem-/-	7	5605	F	VEH	206880		98.4304		Creb1TPH2CreERT2	11	5642	F	VEH	106.77
Creb1TPH2CreERT2Crem-/-	15	5610	F	VEH	42866.2		72.6784												Creb1TPH2CreERT2	19	5643	F	VEH	55.991							Creb1TPH2CreERT2Crem-/-	15	5610	F	VEH	234200		111.429		Creb1TPH2CreERT2	19	5643	F	VEH	93.987
Creb1TPH2CreERT2Crem-/-	23	6184	F	VEH	32950.4		55.8665												Creb1TPH2CreERT2	3	7295	F	VEH	110.5							Creb1TPH2CreERT2Crem-/-	23	6184	F	VEH	184399		87.7344		Creb1TPH2CreERT2	3	7295	F	VEH	104.8
control	2	6146	F	FLX	35129.6		59.5612												Creb1TPH2CreERT2	11	7321	F	VEH	127.811							control	2	6146	F	FLX	165247		78.622		Creb1TPH2CreERT2	11	7321	F	VEH	106.905
control	10	6147	F	FLX	56003.3		94.952												Creb1TPH2CreERT2	19	7358	F	VEH	134.078							control	10	6147	F	FLX	230934		109.875		Creb1TPH2CreERT2	19	7358	F	VEH	83.9349
control	18	6150	F	FLX	107212		181.774												Creb1TPH2CreERT2Crem-/-	7	5605	F	VEH	100.315	99.1251	12.1017	6				control	18	6150	F	FLX	220093		104.717		Creb1TPH2CreERT2Crem-/-	7	5605	F	VEH	98.4304	104.28	4.44817	6
Creb1TPH2CreERT2	4	5618	F	FLX	72302.5		122.587												Creb1TPH2CreERT2Crem-/-	15	5610	F	VEH	72.6784							Creb1TPH2CreERT2	4	5618	F	FLX	161718		76.9432		Creb1TPH2CreERT2Crem-/-	15	5610	F	VEH	111.429
Creb1TPH2CreERT2	12	5619	F	FLX	38048.5		64.5102												Creb1TPH2CreERT2Crem-/-	23	6184	F	VEH	55.8665							Creb1TPH2CreERT2	12	5619	F	FLX	254148		120.92		Creb1TPH2CreERT2Crem-/-	23	6184	F	VEH	87.7344
Creb1TPH2CreERT2	20	5636	F	FLX	44749.4		75.8714												Creb1TPH2CreERT2Crem-/-	7	6195	F	VEH	134.701							Creb1TPH2CreERT2	20	5636	F	FLX	184168		87.6245		Creb1TPH2CreERT2Crem-/-	7	6195	F	VEH	117.737
Creb1TPH2CreERT2Crem-/-	8	6152	F	FLX	52548.8		89.0951												Creb1TPH2CreERT2Crem-/-	15	7343	F	VEH	113.021							Creb1TPH2CreERT2Crem-/-	8	6152	F	FLX	232791		110.759		Creb1TPH2CreERT2Crem-/-	15	7343	F	VEH	110.264
Creb1TPH2CreERT2Crem-/-	16	6166	F	FLX	80463.3		136.423												Creb1TPH2CreERT2Crem-/-	23	7356	F	VEH	118.169							Creb1TPH2CreERT2Crem-/-	16	6166	F	FLX	225893		107.477		Creb1TPH2CreERT2Crem-/-	23	7356	F	VEH	100.084
Creb1TPH2CreERT2Crem-/-	24	7372	F	FLX	42572.2		72.18												control	2	6146	F	FLX	59.5612	187.504	47.317	6				Creb1TPH2CreERT2Crem-/-	24	7372	F	FLX	184467		87.7668		control	2	6146	F	FLX	78.622	95.8902	4.96552	6
GEL 2																			control	10	6147	F	FLX	94.952							GEL 2									control	10	6147	F	FLX	109.875
control	1	7334	F	VEH	35922.8	50784	70.7364												control	18	6150	F	FLX	181.774							control	1	7334	F	VEH	182969	178546	102.477		control	18	6150	F	FLX	104.717
control	9	7357	F	VEH	64975.4		127.945												control	2	7379	F	FLX	389.963							control	9	7357	F	VEH	197846		110.81		control	2	7379	F	FLX	95.3999
control	17	7375	F	VEH	51453.8		101.319												control	10	7626	F	FLX	177.862							control	17	7375	F	VEH	154823		86.7132		control	10	7626	F	FLX	102.167
Creb1TPH2CreERT2	3	7295	F	VEH	56116.6		110.5												control	18	7627	F	FLX	220.913							Creb1TPH2CreERT2	3	7295	F	VEH	187116		104.8		control	18	7627	F	FLX	84.5599
Creb1TPH2CreERT2	11	7321	F	VEH	64907.4		127.811												Creb1TPH2CreERT2	4	5618	F	FLX	122.587	128.111	36.2791	6				Creb1TPH2CreERT2	11	7321	F	VEH	190874		106.905		Creb1TPH2CreERT2	4	5618	F	FLX	76.9432	100.525	7.2597	6
Creb1TPH2CreERT2	19	7358	F	VEH	68089.9		134.078												Creb1TPH2CreERT2	12	5619	F	FLX	64.5102							Creb1TPH2CreERT2	19	7358	F	VEH	149862		83.9349		Creb1TPH2CreERT2	12	5619	F	FLX	120.92
Creb1TPH2CreERT2Crem-/-	7	6195	F	VEH	68406.5		134.701												Creb1TPH2CreERT2	20	5636	F	FLX	75.8714							Creb1TPH2CreERT2Crem-/-	7	6195	F	VEH	210214		117.737		Creb1TPH2CreERT2	20	5636	F	FLX	87.6245
Creb1TPH2CreERT2Crem-/-	15	7343	F	VEH	57396.8		113.021												Creb1TPH2CreERT2	4	5637	F	FLX	104.933							Creb1TPH2CreERT2Crem-/-	15	7343	F	VEH	196872		110.264		Creb1TPH2CreERT2	4	5637	F	FLX	109.689
Creb1TPH2CreERT2Crem-/-	23	7356	F	VEH	60010.9		118.169												Creb1TPH2CreERT2	12	5667	F	FLX	304.539							Creb1TPH2CreERT2Crem-/-	23	7356	F	VEH	178696		100.084		Creb1TPH2CreERT2	12	5667	F	FLX	116.922
control	2	7379	F	FLX	198039		389.963												Creb1TPH2CreERT2	20	5680	F	FLX	96.2253							control	2	7379	F	FLX	170333		95.3999		Creb1TPH2CreERT2	20	5680	F	FLX	91.0508
control	10	7626	F	FLX	90325.3		177.862												Creb1TPH2CreERT2Crem-/-	8	6152	F	FLX	89.0951	143.352	40.8485	6				control	10	7626	F	FLX	182415		102.167		Creb1TPH2CreERT2Crem-/-	8	6152	F	FLX	110.759	104.566	4.23438	6
control	18	7627	F	FLX	112188		220.913												Creb1TPH2CreERT2Crem-/-	16	6166	F	FLX	136.423							control	18	7627	F	FLX	150978		84.5599		Creb1TPH2CreERT2Crem-/-	16	6166	F	FLX	107.477
Creb1TPH2CreERT2	4	5637	F	FLX	53289.3		104.933												Creb1TPH2CreERT2Crem-/-	24	7372	F	FLX	72.18							Creb1TPH2CreERT2	4	5637	F	FLX	195846		109.689		Creb1TPH2CreERT2Crem-/-	24	7372	F	FLX	87.7668
Creb1TPH2CreERT2	12	5667	F	FLX	154657		304.539												Creb1TPH2CreERT2Crem-/-	8	7377	F	FLX	131.179							Creb1TPH2CreERT2	12	5667	F	FLX	208760		116.922		Creb1TPH2CreERT2Crem-/-	8	7377	F	FLX	117.297
Creb1TPH2CreERT2	20	5680	F	FLX	48867.1		96.2253												Creb1TPH2CreERT2Crem-/-	16	7384	F	FLX	340.933							Creb1TPH2CreERT2	20	5680	F	FLX	162568		91.0508		Creb1TPH2CreERT2Crem-/-	16	7384	F	FLX	106.179
Creb1TPH2CreERT2Crem-/-	8	7377	F	FLX	66618.1		131.179												Creb1TPH2CreERT2Crem-/-	24	7618	F	FLX	90.3031							Creb1TPH2CreERT2Crem-/-	8	7377	F	FLX	209428		117.297		Creb1TPH2CreERT2Crem-/-	24	7618	F	FLX	97.9179
Creb1TPH2CreERT2Crem-/-	16	7384	F	FLX	173140		340.933																								Creb1TPH2CreERT2Crem-/-	16	7384	F	FLX	189578		106.179
Creb1TPH2CreERT2Crem-/-	24	7618	F	FLX	45859.6		90.3031																								Creb1TPH2CreERT2Crem-/-	24	7618	F	FLX	174828		97.9179
RUN 2
BDNF																			BDNF - both gels combined												GAPDH									GAPDH - both gels combined
group	lane	mouse	sex	drug	QL	AVG of control	% of control												group	lane	mouse	sex	drug	% of control	AVG	SEM	N				group	lane	mouse	sex	drug	QL	AVG of control	% of control		group	lane	mouse	sex	drug	% of control	AVG	SEM	N
GEL 1																			control	1	6119	F	VEH		100	9.43035	6				GEL 1									control	1	6119	F	VEH	102.107	100	6.2	7
control	1	6119	F	VEH	316098..87	54153.5													control	8	6120	F	VEH	114.29							control	1	6119	F	VEH	174875	171266	102.107		control	8	6120	F	VEH	91.5281
control	8	6120	F	VEH	61891.9		114.29												control	15	7297	F	VEH	90.2332							control	8	6120	F	VEH	156756		91.5281		control	15	7297	F	VEH	92.2781
control	15	7297	F	VEH	48864.5		90.2332												control	22	7333	F	VEH	95.4771							control	15	7297	F	VEH	158041		92.2781		control	22	7333	F	VEH	114.086
control	22	7333	F	VEH	51704.2		95.4771												control	5	7334	F	VEH	119.211							control	22	7333	F	VEH	195391		114.086		control	5	7334	F	VEH	70.9134
Creb1TPH2CreERT2	3	5621	F	VEH	61102		112.831												control	12	7357	F	VEH	120.347							Creb1TPH2CreERT2	3	5621	F	VEH	153323		89.5234		control	12	7357	F	VEH	116.906
Creb1TPH2CreERT2	10	5633	F	VEH	50515.6		93.2822												control	19	7375	F	VEH	60.4419							Creb1TPH2CreERT2	10	5633	F	VEH	141598		82.6776		control	19	7375	F	VEH	112.181
Creb1TPH2CreERT2	17	5642	F	VEH	47510.4		87.7327												Creb1TPH2CreERT2	3	5621	F	VEH	112.831	95.5806	9.79042	7				Creb1TPH2CreERT2	17	5642	F	VEH	117727		68.7397		Creb1TPH2CreERT2	3	5621	F	VEH	89.5234	93.7861	6.91389	6
Creb1TPH2CreERT2	24	5643	F	VEH	27569.1		50.9091												Creb1TPH2CreERT2	10	5633	F	VEH	93.2822							Creb1TPH2CreERT2	24	5643	F	VEH	89930.5		52.5094		Creb1TPH2CreERT2	10	5633	F	VEH	82.6776
Creb1TPH2CreERT2Crem-/-	6	5605	F	VEH	53644.2		99.0594												Creb1TPH2CreERT2	17	5642	F	VEH	87.7327							Creb1TPH2CreERT2Crem-/-	6	5605	F	VEH	193274		112.85		Creb1TPH2CreERT2	17	5642	F	VEH	68.7397
Creb1TPH2CreERT2Crem-/-	13	5610	F	VEH	39588.6		73.1043												Creb1TPH2CreERT2	24	5643	F	VEH	50.9091							Creb1TPH2CreERT2Crem-/-	13	5610	F	VEH	159949		93.3922		Creb1TPH2CreERT2	24	5643	F	VEH
Creb1TPH2CreERT2Crem-/-	20	6184	F	VEH	47371.4		87.476												Creb1TPH2CreERT2	7	7295	F	VEH	132.259							Creb1TPH2CreERT2Crem-/-	20	6184	F	VEH	148369		86.631		Creb1TPH2CreERT2	7	7295	F	VEH	98.3307
control	2	6146	F	FLX	32324.3		59.6902												Creb1TPH2CreERT2	14	7321	F	VEH	83.3741							control	2	6146	F	FLX	170998		99.8437		Creb1TPH2CreERT2	14	7321	F	VEH	110.987
control	9	6147	F	FLX	46835.3		86.4861												Creb1TPH2CreERT2	21	7358	F	VEH	108.675							control	9	6147	F	FLX	160985		93.9972		Creb1TPH2CreERT2	21	7358	F	VEH	112.458
control	16	6150	F	FLX	148143		273.562												Creb1TPH2CreERT2Crem-/-	6	5605	F	VEH	99.0594	90.704	7.00358	6				control	16	6150	F	FLX	124742		72.8351		Creb1TPH2CreERT2Crem-/-	6	5605	F	VEH	112.85	92.6824	7.15901	6
control	23	7378	F	FLX	63646.1		117.529												Creb1TPH2CreERT2Crem-/-	13	5610	F	VEH	73.1043							control	23	7378	F	FLX	135019		78.836		Creb1TPH2CreERT2Crem-/-	13	5610	F	VEH	93.3922
Creb1TPH2CreERT2	4	5560	F	FLX	34504.5		63.7161												Creb1TPH2CreERT2Crem-/-	20	6184	F	VEH	87.476							Creb1TPH2CreERT2	4	5560	F	FLX	184493		107.724		Creb1TPH2CreERT2Crem-/-	20	6184	F	VEH	86.631
Creb1TPH2CreERT2	11	5618	F	FLX	38168.8		70.4825												Creb1TPH2CreERT2Crem-/-	3	6195	F	VEH	117.637							Creb1TPH2CreERT2	11	5618	F	FLX	135865		79.3302		Creb1TPH2CreERT2Crem-/-	3	6195	F	VEH	68.4131
Creb1TPH2CreERT2	18	5619	F	FLX	27201.3		50.23												Creb1TPH2CreERT2Crem-/-	10	7343	F	VEH	94.69							Creb1TPH2CreERT2	18	5619	F	FLX	189988		110.932		Creb1TPH2CreERT2Crem-/-	10	7343	F	VEH	112.571
Creb1TPH2CreERT2Crem-/-	7	6152	F	FLX	48864		90.2324												Creb1TPH2CreERT2Crem-/-	17	7356	F	VEH	72.2577							Creb1TPH2CreERT2Crem-/-	7	6152	F	FLX	149808		87.4712		Creb1TPH2CreERT2Crem-/-	17	7356	F	VEH	82.2366
Creb1TPH2CreERT2Crem-/-	14	6154	F	FLX	57951.8		107.014												control	2	6146	F	FLX	59.6902	231.125	84.7131	7				Creb1TPH2CreERT2Crem-/-	14	6154	F	FLX	162896		95.113		control	2	6146	F	FLX	99.8437	92.1772	5.58251	7
Creb1TPH2CreERT2Crem-/-	21	6166	F	FLX	93214.7		172.13												control	9	6147	F	FLX	86.4861							Creb1TPH2CreERT2Crem-/-	21	6166	F	FLX	129719		75.7414		control	9	6147	F	FLX	93.9972
GEL 2																			control	16	6150	F	FLX	273.562							GEL 2									control	16	6150	F	FLX	72.8351
control	5	7334	F	VEH	38469.3	32269.9	119.211												control	23	7378	F	FLX	117.529							control	5	7334	F	VEH	113126	159527	70.9134		control	23	7378	F	FLX	78.836
control	12	7357	F	VEH	38835.8		120.347												control	6	7379	F	FLX	712.717							control	12	7357	F	VEH	186497		116.906		control	6	7379	F	FLX	83.4292
control	19	7375	F	VEH	19504.5		60.4419												control	13	7626	F	FLX	185.806							control	19	7375	F	VEH	178958		112.181		control	13	7626	F	FLX	100.802
Creb1TPH2CreERT2	7	7295	F	VEH	42679.9		132.259												control	20	7627	F	FLX	182.083							Creb1TPH2CreERT2	7	7295	F	VEH	156864		98.3307		control	20	7627	F	FLX	115.497
Creb1TPH2CreERT2	14	7321	F	VEH	26904.7		83.3741												Creb1TPH2CreERT2	4	5560	F	FLX	63.7161	101.512	34.3529	7				Creb1TPH2CreERT2	14	7321	F	VEH	177055		110.987		Creb1TPH2CreERT2	4	5560	F	FLX	107.724	98.3163	4.72488	6
Creb1TPH2CreERT2	21	7358	F	VEH	35069.3		108.675												Creb1TPH2CreERT2	11	5618	F	FLX	70.4825							Creb1TPH2CreERT2	21	7358	F	VEH	179401		112.458		Creb1TPH2CreERT2	11	5618	F	FLX	79.3302
Creb1TPH2CreERT2Crem-/-	3	6195	F	VEH	37961.2		117.637												Creb1TPH2CreERT2	18	5619	F	FLX	50.23							Creb1TPH2CreERT2Crem-/-	3	6195	F	VEH	109137		68.4131		Creb1TPH2CreERT2	18	5619	F	FLX	110.932
Creb1TPH2CreERT2Crem-/-	10	7343	F	VEH	30556.3		94.69												Creb1TPH2CreERT2	1	5636	F	FLX	82.2							Creb1TPH2CreERT2Crem-/-	10	7343	F	VEH	179581		112.571		Creb1TPH2CreERT2	1	5636	F	FLX
Creb1TPH2CreERT2Crem-/-	17	7356	F	VEH	23317.5		72.2577												Creb1TPH2CreERT2	8	5637	F	FLX	78.5348							Creb1TPH2CreERT2Crem-/-	17	7356	F	VEH	131190		82.2366		Creb1TPH2CreERT2	8	5637	F	FLX	103.297
control	6	7379	F	FLX	229993		712.717												Creb1TPH2CreERT2	15	5667	F	FLX	306.114							control	6	7379	F	FLX	133092		83.4292		Creb1TPH2CreERT2	15	5667	F	FLX	92.7791
control	13	7626	F	FLX	59959.2		185.806												Creb1TPH2CreERT2	22	5680	F	FLX	59.3077							control	13	7626	F	FLX	160807		100.802		Creb1TPH2CreERT2	22	5680	F	FLX	95.8362
control	20	7627	F	FLX	58757.9		182.083												Creb1TPH2CreERT2Crem-/-	7	6152	F	FLX	90.2324	155.805	39.4548	7				control	20	7627	F	FLX	184248		115.497		Creb1TPH2CreERT2Crem-/-	7	6152	F	FLX	87.4712	89.6497	4.83759	7
Creb1TPH2CreERT2	1	5636	F	FLX	26525.8		82.2												Creb1TPH2CreERT2Crem-/-	14	6154	F	FLX	107.014							Creb1TPH2CreERT2	1	5636	F	FLX	72734.1		45.5936		Creb1TPH2CreERT2Crem-/-	14	6154	F	FLX	95.113
Creb1TPH2CreERT2	8	5637	F	FLX	25343.1		78.5348												Creb1TPH2CreERT2Crem-/-	21	6166	F	FLX	172.13							Creb1TPH2CreERT2	8	5637	F	FLX	164787		103.297		Creb1TPH2CreERT2Crem-/-	21	6166	F	FLX	75.7414
Creb1TPH2CreERT2	15	5667	F	FLX	98782.4		306.114												Creb1TPH2CreERT2Crem-/-	4	7372	F	FLX	76.0026							Creb1TPH2CreERT2	15	5667	F	FLX	148008		92.7791		Creb1TPH2CreERT2Crem-/-	4	7372	F	FLX	84.2322
Creb1TPH2CreERT2	22	5680	F	FLX	19138.5		59.3077												Creb1TPH2CreERT2Crem-/-	11	7377	F	FLX	108.937							Creb1TPH2CreERT2	22	5680	F	FLX	152885		95.8362		Creb1TPH2CreERT2Crem-/-	11	7377	F	FLX	112.634
Creb1TPH2CreERT2Crem-/-	4	7372	F	FLX	24525.9		76.0026												Creb1TPH2CreERT2Crem-/-	18	7384	F	FLX	379.114							Creb1TPH2CreERT2Crem-/-	4	7372	F	FLX	134373		84.2322		Creb1TPH2CreERT2Crem-/-	18	7384	F	FLX	95.4827
Creb1TPH2CreERT2Crem-/-	11	7377	F	FLX	35153.9		108.937												Creb1TPH2CreERT2Crem-/-	23	7618	F	FLX	157.206							Creb1TPH2CreERT2Crem-/-	11	7377	F	FLX	179681		112.634		Creb1TPH2CreERT2Crem-/-	23	7618	F	FLX	76.8739
Creb1TPH2CreERT2Crem-/-	18	7384	F	FLX	122340		379.114																								Creb1TPH2CreERT2Crem-/-	18	7384	F	FLX	152321		95.4827
Creb1TPH2CreERT2Crem-/-	23	7618	F	FLX	50730.2		157.206																								Creb1TPH2CreERT2Crem-/-	23	7618	F	FLX	122635		76.8739
RUN 3
BDNF																			BDNF - both gels combined												GAPDH									GAPDH - both gels combined
group	lane	mouse	sex	drug	QL	AVG of control	% of control												group	lane	mouse	sex	drug	% of control	AVG	SEM	N				group	lane	mouse	sex	drug	QL	AVG of control	% of control		group	lane	mouse	sex	drug	% of control	AVG	SEM	N
GEL 1																			control	1	6119	F	VEH		100	12.2508	6				GEL 1									control	1	6119	F	VEH	86.8668	100	4.07372	7
control	1	6119	F	VEH	487403..72	58466.4													control	8	6120	F	VEH	93.5747							control	1	6119	F	VEH	206286	237474	86.8668		control	8	6120	F	VEH	100.507
control	8	6120	F	VEH	54709.8		93.5747												control	15	7297	F	VEH	128.733							control	8	6120	F	VEH	238678		100.507		control	15	7297	F	VEH	113.176
control	15	7297	F	VEH	75265.5		128.733												control	22	7333	F	VEH	77.6924							control	15	7297	F	VEH	268762		113.176		control	22	7333	F	VEH	99.4505
control	22	7333	F	VEH	45424		77.6924												control	5	7334	F	VEH	124.864							control	22	7333	F	VEH	236169		99.4505		control	5	7334	F	VEH	106.837
Creb1TPH2CreERT2	3	5621	F	VEH	71554.7		122.386												control	12	7357	F	VEH	120.815							Creb1TPH2CreERT2	3	5621	F	VEH	235432		99.1404		control	12	7357	F	VEH	84.7441
Creb1TPH2CreERT2	10	5633	F	VEH	61199.4		104.675												control	19	7375	F	VEH	54.3214							Creb1TPH2CreERT2	10	5633	F	VEH	252842		106.472		control	19	7375	F	VEH	108.418
Creb1TPH2CreERT2	17	5642	F	VEH	61193.1		104.664												Creb1TPH2CreERT2	3	5621	F	VEH	122.386	115.297	13.0572	6				Creb1TPH2CreERT2	17	5642	F	VEH	243939		102.722		Creb1TPH2CreERT2	3	5621	F	VEH	99.1404	104.431	2.94619	7
Creb1TPH2CreERT2	24	5643	F	VEH															Creb1TPH2CreERT2	10	5633	F	VEH	104.675							Creb1TPH2CreERT2	24	5643	F	VEH	273152		115.024		Creb1TPH2CreERT2	10	5633	F	VEH	106.472
Creb1TPH2CreERT2Crem-/-	6	5605	F	VEH	50678.4		86.6796												Creb1TPH2CreERT2	17	5642	F	VEH	104.664							Creb1TPH2CreERT2Crem-/-	6	5605	F	VEH	230655		97.1286		Creb1TPH2CreERT2	17	5642	F	VEH	102.722
Creb1TPH2CreERT2Crem-/-	13	5610	F	VEH	55626.2		95.1421												Creb1TPH2CreERT2	24	5643	F	VEH								Creb1TPH2CreERT2Crem-/-	13	5610	F	VEH	295650		124.498		Creb1TPH2CreERT2	24	5643	F	VEH	115.024
Creb1TPH2CreERT2Crem-/-	20	6184	F	VEH	46939.9		80.2852												Creb1TPH2CreERT2	7	7295	F	VEH	172.532							Creb1TPH2CreERT2Crem-/-	20	6184	F	VEH	244652		103.023		Creb1TPH2CreERT2	7	7295	F	VEH	109.155
control	2	6146	F	FLX	47159.6		80.6611												Creb1TPH2CreERT2	14	7321	F	VEH	111.583							control	2	6146	F	FLX	230401		97.0218		Creb1TPH2CreERT2	14	7321	F	VEH	107.658
control	9	6147	F	FLX	65601.7		112.204												Creb1TPH2CreERT2	21	7358	F	VEH	75.9406							control	9	6147	F	FLX	263308		110.879		Creb1TPH2CreERT2	21	7358	F	VEH	90.8464
control	16	6150	F	FLX	192202		328.739												Creb1TPH2CreERT2Crem-/-	6	5605	F	VEH	86.6796	110.46	10.5374	6				control	16	6150	F	FLX	257036		108.238		Creb1TPH2CreERT2Crem-/-	6	5605	F	VEH	97.1286	104.412	4.71781	6
control	23	7378	F	FLX	58180.3		99.5106												Creb1TPH2CreERT2Crem-/-	13	5610	F	VEH	95.1421							control	23	7378	F	FLX	269347		113.422		Creb1TPH2CreERT2Crem-/-	13	5610	F	VEH	124.498
Creb1TPH2CreERT2	4	5560	F	FLX	44235.8		75.6602												Creb1TPH2CreERT2Crem-/-	20	6184	F	VEH	80.2852							Creb1TPH2CreERT2	4	5560	F	FLX	251635		105.963		Creb1TPH2CreERT2Crem-/-	20	6184	F	VEH	103.023
Creb1TPH2CreERT2	11	5618	F	FLX	49373.8		84.4482												Creb1TPH2CreERT2Crem-/-	3	6195	F	VEH	135.285							Creb1TPH2CreERT2	11	5618	F	FLX	244483		102.951		Creb1TPH2CreERT2Crem-/-	3	6195	F	VEH	90.7673
Creb1TPH2CreERT2	18	5619	F	FLX	24039.7		41.117												Creb1TPH2CreERT2Crem-/-	10	7343	F	VEH	135.545							Creb1TPH2CreERT2	18	5619	F	FLX	270754		114.014		Creb1TPH2CreERT2Crem-/-	10	7343	F	VEH	102.315
Creb1TPH2CreERT2Crem-/-	7	6152	F	FLX	55203.6		94.4194												Creb1TPH2CreERT2Crem-/-	17	7356	F	VEH	129.822							Creb1TPH2CreERT2Crem-/-	7	6152	F	FLX	246033		103.604		Creb1TPH2CreERT2Crem-/-	17	7356	F	VEH	108.741
Creb1TPH2CreERT2Crem-/-	14	6154	F	FLX	65926.6		112.76												control	2	6146	F	FLX	80.6611	262.524	94.0147	7				Creb1TPH2CreERT2Crem-/-	14	6154	F	FLX	253738		106.849		control	2	6146	F	FLX	97.0218	107.297	2.40115	7
Creb1TPH2CreERT2Crem-/-	21	6166	F	FLX	90030.4		153.987												control	9	6147	F	FLX	112.204							Creb1TPH2CreERT2Crem-/-	21	6166	F	FLX	216736		91.2672		control	9	6147	F	FLX	110.879
GEL 2																			control	16	6150	F	FLX	328.739							GEL 2									control	16	6150	F	FLX	108.238
control	5	7334	F	VEH	33091.8	26502.4	124.864												control	23	7378	F	FLX	99.5106							control	5	7334	F	VEH	199117	186373	106.837		control	23	7378	F	FLX	113.422
control	12	7357	F	VEH	32018.9		120.815												control	6	7379	F	FLX	790.028							control	12	7357	F	VEH	157941		84.7441		control	6	7379	F	FLX	112.819
control	19	7375	F	VEH	14396.5		54.3214												control	13	7626	F	FLX	186.004							control	19	7375	F	VEH	202063		108.418		control	13	7626	F	FLX	100.021
Creb1TPH2CreERT2	7	7295	F	VEH	45725		172.532												control	20	7627	F	FLX	240.522							Creb1TPH2CreERT2	7	7295	F	VEH	203436		109.155		control	20	7627	F	FLX	108.68
Creb1TPH2CreERT2	14	7321	F	VEH	29572.1		111.583												Creb1TPH2CreERT2	4	5560	F	FLX	75.6602	124.283	41.5235	7				Creb1TPH2CreERT2	14	7321	F	VEH	200646		107.658		Creb1TPH2CreERT2	4	5560	F	FLX	105.963	96.1678	4.99715	7
Creb1TPH2CreERT2	21	7358	F	VEH	20126.1		75.9406												Creb1TPH2CreERT2	11	5618	F	FLX	84.4482							Creb1TPH2CreERT2	21	7358	F	VEH	169313		90.8464		Creb1TPH2CreERT2	11	5618	F	FLX	102.951
Creb1TPH2CreERT2Crem-/-	3	6195	F	VEH	35853.8		135.285												Creb1TPH2CreERT2	18	5619	F	FLX	41.117							Creb1TPH2CreERT2Crem-/-	3	6195	F	VEH	169166		90.7673		Creb1TPH2CreERT2	18	5619	F	FLX	114.014
Creb1TPH2CreERT2Crem-/-	10	7343	F	VEH	35922.7		135.545												Creb1TPH2CreERT2	1	5636	F	FLX	162.746							Creb1TPH2CreERT2Crem-/-	10	7343	F	VEH	190688		102.315		Creb1TPH2CreERT2	1	5636	F	FLX	83.9529
Creb1TPH2CreERT2Crem-/-	17	7356	F	VEH	34405.9		129.822												Creb1TPH2CreERT2	8	5637	F	FLX	118.042							Creb1TPH2CreERT2Crem-/-	17	7356	F	VEH	202664		108.741		Creb1TPH2CreERT2	8	5637	F	FLX	97.3761
control	6	7379	F	FLX	209376		790.028												Creb1TPH2CreERT2	15	5667	F	FLX	352.593							control	6	7379	F	FLX	210265		112.819		Creb1TPH2CreERT2	15	5667	F	FLX	93.4987
control	13	7626	F	FLX	49295.4		186.004												Creb1TPH2CreERT2	22	5680	F	FLX	35.372							control	13	7626	F	FLX	186412		100.021		Creb1TPH2CreERT2	22	5680	F	FLX	75.4181
control	20	7627	F	FLX	63744.1		240.522												Creb1TPH2CreERT2Crem-/-	7	6152	F	FLX	94.4194	176.515	66.1702	7				control	20	7627	F	FLX	202551		108.68		Creb1TPH2CreERT2Crem-/-	7	6152	F	FLX	103.604	95.4146	3.78256	7
Creb1TPH2CreERT2	1	5636	F	FLX	43131.6		162.746												Creb1TPH2CreERT2Crem-/-	14	6154	F	FLX	112.76							Creb1TPH2CreERT2	1	5636	F	FLX	156466		83.9529		Creb1TPH2CreERT2Crem-/-	14	6154	F	FLX	106.849
Creb1TPH2CreERT2	8	5637	F	FLX	31283.9		118.042												Creb1TPH2CreERT2Crem-/-	21	6166	F	FLX	153.987							Creb1TPH2CreERT2	8	5637	F	FLX	181483		97.3761		Creb1TPH2CreERT2Crem-/-	21	6166	F	FLX	91.2672
Creb1TPH2CreERT2	15	5667	F	FLX	93445.6		352.593												Creb1TPH2CreERT2Crem-/-	4	7372	F	FLX	117.19							Creb1TPH2CreERT2	15	5667	F	FLX	174257		93.4987		Creb1TPH2CreERT2Crem-/-	4	7372	F	FLX	94.5244
Creb1TPH2CreERT2	22	5680	F	FLX	9374.41		35.372												Creb1TPH2CreERT2Crem-/-	11	7377	F	FLX	123.519							Creb1TPH2CreERT2	22	5680	F	FLX	140559		75.4181		Creb1TPH2CreERT2Crem-/-	11	7377	F	FLX	88.8444
Creb1TPH2CreERT2Crem-/-	4	7372	F	FLX	31058.1		117.19												Creb1TPH2CreERT2Crem-/-	18	7384	F	FLX	568.718							Creb1TPH2CreERT2Crem-/-	4	7372	F	FLX	176168		94.5244		Creb1TPH2CreERT2Crem-/-	18	7384	F	FLX	103.853
Creb1TPH2CreERT2Crem-/-	11	7377	F	FLX	32735.6		123.519												Creb1TPH2CreERT2Crem-/-	23	7618	F	FLX	65.0093							Creb1TPH2CreERT2Crem-/-	11	7377	F	FLX	165582		88.8444		Creb1TPH2CreERT2Crem-/-	23	7618	F	FLX	78.9603
Creb1TPH2CreERT2Crem-/-	18	7384	F	FLX	150724		568.718																								Creb1TPH2CreERT2Crem-/-	18	7384	F	FLX	193554		103.853
Creb1TPH2CreERT2Crem-/-	23	7618	F	FLX	17229		65.0093																								Creb1TPH2CreERT2Crem-/-	23	7618	F	FLX	147161		78.9603

## Sheet: female PFC
BDNF	average from 2 runs
genotype	drug	mouse	AVG % of control	AVG	SEM	N
control	VEH	6119		100	8.96004	6
control	VEH	6120	128.921
control	VEH	7297	96.7131
control	VEH	7333	106.337
control	VEH	7334	61.311
control	VEH	7357	104.281
control	VEH	7375	102.438
Creb1TPH2CreERT2	VEH	5621	89.7588	104.751	8.79223	7
Creb1TPH2CreERT2	VEH	5633	87.9043
Creb1TPH2CreERT2	VEH	5642	92.9497
Creb1TPH2CreERT2	VEH	5643	77.794
Creb1TPH2CreERT2	VEH	7295	139.184
Creb1TPH2CreERT2	VEH	7321	118.796
Creb1TPH2CreERT2	VEH	7358	126.872
Creb1TPH2CreERT2Crem-/-	VEH	5605	89.577	104.871	9.82431	6
Creb1TPH2CreERT2Crem-/-	VEH	5610	101.276
Creb1TPH2CreERT2Crem-/-	VEH	6184	77.2229
Creb1TPH2CreERT2Crem-/-	VEH	6195	107.068
Creb1TPH2CreERT2Crem-/-	VEH	7343	148.212
Creb1TPH2CreERT2Crem-/-	VEH	7356	105.873
control	FLX	6146	81.0137	147.609	27.67	7
control	FLX	6147	108.948
control	FLX	6150	302.123
control	FLX	7378	106.499
control	FLX	7379	159.198
control	FLX	7626	150.646
control	FLX	7627	124.834
Creb1TPH2CreERT2	FLX	5560	100.383	100.91	7.79323	7
Creb1TPH2CreERT2	FLX	5618	98.2453
Creb1TPH2CreERT2	FLX	5619	93.371
Creb1TPH2CreERT2	FLX	5636	83.8353
Creb1TPH2CreERT2	FLX	5637	100.626
Creb1TPH2CreERT2	FLX	5667	144.958
Creb1TPH2CreERT2	FLX	5680	84.9489
Creb1TPH2CreERT2Crem-/-	FLX	6152	116.302	135.947	15.0742	7
Creb1TPH2CreERT2Crem-/-	FLX	6154	126.002
Creb1TPH2CreERT2Crem-/-	FLX	6166	132.847
Creb1TPH2CreERT2Crem-/-	FLX	7372	115.463
Creb1TPH2CreERT2Crem-/-	FLX	7377	220.233
Creb1TPH2CreERT2Crem-/-	FLX	7384	143.211
Creb1TPH2CreERT2Crem-/-	FLX	7618	97.5703
RUN 1
BDNF																			BDNF - both gels combined												GAPDH									GAPDH - both gels combined
group	lane	mouse	sex	drug	QL	AVG of control	% of control												group	lane	mouse	sex	drug	% of control	AVG	SEM	N				group	lane	mouse	sex	drug	QL	AVG of control	% of control		group	lane	mouse	sex	drug	% of control	AVG	SEM	N
GEL 1																			control	1	6119	F	VEH		100	4.90296	5				GEL 1									control	1	6119	F	VEH	114.76	100	4.53889	6
control	1	6119	F	VEH		70914.9													control	9	6120	F	VEH	113.569							control	1	6119	F	VEH	243688	212346	114.76		control	9	6120	F	VEH	85.1748
control	9	6120	F	VEH	80537.2		113.569												control	17	7297	F	VEH	86.4311							control	9	6120	F	VEH	180866		85.1748		control	17	7297	F	VEH	100.066
control	17	7297	F	VEH	61292.5		86.4311												control	1	7333	F	VEH	108.612							control	17	7297	F	VEH	212486		100.066		control	1	7333	F	VEH	95.0398
Creb1TPH2CreERT2	3	5621	F	VEH	71024.4		100.154												control	9	7357	F	VEH	96.4987							Creb1TPH2CreERT2	3	5621	F	VEH	203307		95.7432		control	9	7357	F	VEH	110.951
Creb1TPH2CreERT2	11	5633	F	VEH	55023.7		77.5912												control	17	7375	F	VEH	94.8892							Creb1TPH2CreERT2	11	5633	F	VEH	164122		77.2896		control	17	7375	F	VEH	94.0093
Creb1TPH2CreERT2	19	5643	F	VEH	53918.2		76.0323												Creb1TPH2CreERT2	3	5621	F	VEH	100.154	98.1232	7.39432	6				Creb1TPH2CreERT2	19	5643	F	VEH	226198		106.523		Creb1TPH2CreERT2	3	5621	F	VEH	95.7432	96.3629	5.78671	6
Creb1TPH2CreERT2Crem-/-	7	5605	F	VEH	67146.3		94.6858												Creb1TPH2CreERT2	11	5633	F	VEH	77.5912							Creb1TPH2CreERT2Crem-/-	7	5605	F	VEH	202320		95.2781		Creb1TPH2CreERT2	11	5633	F	VEH	77.2896
Creb1TPH2CreERT2Crem-/-	15	5610	F	VEH	66336.8		93.5443												Creb1TPH2CreERT2	19	5643	F	VEH	76.0323							Creb1TPH2CreERT2Crem-/-	15	5610	F	VEH	259306		122.115		Creb1TPH2CreERT2	19	5643	F	VEH	106.523
Creb1TPH2CreERT2Crem-/-	23	6184	F	VEH	52185.5		73.5889												Creb1TPH2CreERT2	3	7295	F	VEH	121.976							Creb1TPH2CreERT2Crem-/-	23	6184	F	VEH	169073		79.6212		Creb1TPH2CreERT2	3	7295	F	VEH	103.795
control	2	6146	F	FLX	61167.7		86.2552												Creb1TPH2CreERT2	11	7321	F	VEH	103.531							control	2	6146	F	FLX	228523		107.618		Creb1TPH2CreERT2	11	7321	F	VEH	112.901
control	10	6147	F	FLX	70661.4		99.6426												Creb1TPH2CreERT2	19	7358	F	VEH	109.454							control	10	6147	F	FLX	175540		82.6669		Creb1TPH2CreERT2	19	7358	F	VEH	81.9256
control	18	6150	F	FLX	199151		280.831												Creb1TPH2CreERT2Crem-/-	7	5605	F	VEH	94.6858	101.342	9.14442	6				control	18	6150	F	FLX	193384		91.0701		Creb1TPH2CreERT2Crem-/-	7	5605	F	VEH	95.2781	104.731	6.41977	6
Creb1TPH2CreERT2	4	5618	F	FLX	71380.5		100.657												Creb1TPH2CreERT2Crem-/-	15	5610	F	VEH	93.5443							Creb1TPH2CreERT2	4	5618	F	FLX	198447		93.4543		Creb1TPH2CreERT2Crem-/-	15	5610	F	VEH	122.115
Creb1TPH2CreERT2	12	5619	F	FLX	78080		110.104												Creb1TPH2CreERT2Crem-/-	23	6184	F	VEH	73.5889							Creb1TPH2CreERT2	12	5619	F	FLX	190848		89.8759		Creb1TPH2CreERT2Crem-/-	23	6184	F	VEH	79.6212
Creb1TPH2CreERT2	20	5636	F	FLX	66961.3		94.425												Creb1TPH2CreERT2Crem-/-	7	6195	F	VEH	113.135							Creb1TPH2CreERT2	20	5636	F	FLX	144959		68.2655		Creb1TPH2CreERT2Crem-/-	7	6195	F	VEH	109.628
Creb1TPH2CreERT2Crem-/-	8	6152	F	FLX	83634.4		117.936												Creb1TPH2CreERT2Crem-/-	15	7343	F	VEH	139.262							Creb1TPH2CreERT2Crem-/-	8	6152	F	FLX	187337		88.2223		Creb1TPH2CreERT2Crem-/-	15	7343	F	VEH	118.454
Creb1TPH2CreERT2Crem-/-	16	6154	F	FLX	90208.3		127.206												Creb1TPH2CreERT2Crem-/-	23	7356	F	VEH	93.8387							Creb1TPH2CreERT2Crem-/-	16	6154	F	FLX	259832		122.363		Creb1TPH2CreERT2Crem-/-	23	7356	F	VEH	103.293
Creb1TPH2CreERT2Crem-/-	24	6166	F	FLX	82258.1		115.996												control	2	6146	F	FLX	86.2552	137.628	29.5084	6				Creb1TPH2CreERT2Crem-/-	24	6166	F	FLX	182180		85.794		control	2	6146	F	FLX	107.618	102.113	7.01091	6
GEL 2																			control	10	6147	F	FLX	99.6426							GEL 2									control	10	6147	F	FLX	82.6669
control	1	7333	F	VEH	64294.4	59196.3	108.612												control	18	6150	F	FLX	280.831							control	1	7333	F	VEH	161835	170281	95.0398		control	18	6150	F	FLX	91.0701
control	9	7357	F	VEH	57123.6		96.4987												control	2	7378	F	FLX	106.319							control	9	7357	F	VEH	188929		110.951		control	2	7378	F	FLX	128.137
control	17	7375	F	VEH	56170.8		94.8892												control	10	7626	F	FLX	138.584							control	17	7375	F	VEH	160080		94.0093		control	10	7626	F	FLX	113.133
Creb1TPH2CreERT2	3	7295	F	VEH	72205		121.976												control	18	7627	F	FLX	114.134							Creb1TPH2CreERT2	3	7295	F	VEH	176744		103.795		control	18	7627	F	FLX	90.0509
Creb1TPH2CreERT2	11	7321	F	VEH	61286.6		103.531												Creb1TPH2CreERT2	4	5618	F	FLX	100.657	99.4557	7.03093	6				Creb1TPH2CreERT2	11	7321	F	VEH	192249		112.901		Creb1TPH2CreERT2	4	5618	F	FLX	93.4543	93.9922	6.99984	6
Creb1TPH2CreERT2	19	7358	F	VEH	64792.9		109.454												Creb1TPH2CreERT2	12	5619	F	FLX	110.104							Creb1TPH2CreERT2	19	7358	F	VEH	139504		81.9256		Creb1TPH2CreERT2	12	5619	F	FLX	89.8759
Creb1TPH2CreERT2Crem-/-	7	6195	F	VEH	66971.6		113.135												Creb1TPH2CreERT2	20	5636	F	FLX	94.425							Creb1TPH2CreERT2Crem-/-	7	6195	F	VEH	186675		109.628		Creb1TPH2CreERT2	20	5636	F	FLX	68.2655
Creb1TPH2CreERT2Crem-/-	15	7343	F	VEH	82437.7		139.262												Creb1TPH2CreERT2	4	5637	F	FLX	77.7639							Creb1TPH2CreERT2Crem-/-	15	7343	F	VEH	201705		118.454		Creb1TPH2CreERT2	4	5637	F	FLX	86.9707
Creb1TPH2CreERT2Crem-/-	23	7356	F	VEH	55549		93.8387												Creb1TPH2CreERT2	12	5667	F	FLX	126.408							Creb1TPH2CreERT2Crem-/-	23	7356	F	VEH	175889		103.293		Creb1TPH2CreERT2	12	5667	F	FLX	108.107
control	2	7378	F	FLX	62936.9		106.319												Creb1TPH2CreERT2	20	5680	F	FLX	87.3767							control	2	7378	F	FLX	218194		128.137		Creb1TPH2CreERT2	20	5680	F	FLX	117.28
control	10	7626	F	FLX	82036.5		138.584												Creb1TPH2CreERT2Crem-/-	8	6152	F	FLX	117.936	129.674	13.468	6				control	10	7626	F	FLX	192644		113.133		Creb1TPH2CreERT2Crem-/-	8	6152	F	FLX	88.2223	100.181	5.48689	6
control	18	7627	F	FLX	67562.9		114.134												Creb1TPH2CreERT2Crem-/-	16	6154	F	FLX	127.206							control	18	7627	F	FLX	153340		90.0509		Creb1TPH2CreERT2Crem-/-	16	6154	F	FLX	122.363
Creb1TPH2CreERT2	4	5637	F	FLX	46033.3		77.7639												Creb1TPH2CreERT2Crem-/-	24	6166	F	FLX	115.996							Creb1TPH2CreERT2	4	5637	F	FLX	148095		86.9707		Creb1TPH2CreERT2Crem-/-	24	6166	F	FLX	85.794
Creb1TPH2CreERT2	12	5667	F	FLX	74829.1		126.408												Creb1TPH2CreERT2Crem-/-	8	7377	F	FLX	192.234							Creb1TPH2CreERT2	12	5667	F	FLX	184086		108.107		Creb1TPH2CreERT2Crem-/-	8	7377	F	FLX	105.034
Creb1TPH2CreERT2	20	5680	F	FLX	51723.7		87.3767												Creb1TPH2CreERT2Crem-/-	16	7384	F	FLX	129.594							Creb1TPH2CreERT2	20	5680	F	FLX	199706		117.28		Creb1TPH2CreERT2Crem-/-	16	7384	F	FLX	104.16
Creb1TPH2CreERT2Crem-/-	8	7377	F	FLX	113795		192.234												Creb1TPH2CreERT2Crem-/-	24	7618	F	FLX	95.0781							Creb1TPH2CreERT2Crem-/-	8	7377	F	FLX	178853		105.034		Creb1TPH2CreERT2Crem-/-	24	7618	F	FLX	95.5145
Creb1TPH2CreERT2Crem-/-	16	7384	F	FLX	76714.9		129.594																								Creb1TPH2CreERT2Crem-/-	16	7384	F	FLX	177366		104.16
Creb1TPH2CreERT2Crem-/-	24	7618	F	FLX	56282.7		95.0781																								Creb1TPH2CreERT2Crem-/-	24	7618	F	FLX	162643		95.5145
RUN 2
BDNF																			BDNF - both gels combined												GAPDH									GAPDH - both gels combined
group	lane	mouse	sex	drug	QL	AVG of control	% of control												group	lane	mouse	sex	drug	% of control	AVG	SEM	N				group	lane	mouse	sex	drug	QL	AVG of control	% of control		group	lane	mouse	sex	drug	% of control	AVG	SEM	N
GEL 1																			con+VEH	1	6119	F	VEH		100	5.83498	6				GEL 1									con+VEH	11	6119	F	VEH	109.489	100	3.57424	7
con+VEH	1	6119	F	VEH		87316.6													con+VEH	8	6120	F	VEH	122.786							con+VEH	1	6119	F	VEH	276785	252797	109.489		con+VEH	18	6120	F	VEH	102.88
con+VEH	8	6120	F	VEH	107212		122.786												con+VEH	15	7297	F	VEH	90.8762							con+VEH	8	6120	F	VEH	260077		102.88		con+VEH	27	7297	F	VEH	102.096
con+VEH	15	7297	F	VEH	79350		90.8762												con+VEH	22	7333	F	VEH	86.3381							con+VEH	15	7297	F	VEH	258096		102.096		con+VEH	36	7333	F	VEH	85.5355
con+VEH	22	7333	F	VEH	75387.5		86.3381												con+VEH	5	7334	F	VEH	112.403							con+VEH	22	7333	F	VEH	216232		85.5355		con+VEH	45	7334	F	VEH	88.7101
Creb+VEH	3	5621	F	VEH	56234.8		64.4034												con+VEH	12	7357	F	VEH	94.6834							Creb+VEH	3	5621	F	VEH	249795		98.8126		con+VEH	54	7357	F	VEH	109.733
Creb+VEH	10	5633	F	VEH	72967.6		83.5667												con+VEH	19	7375	F	VEH	92.9132							Creb+VEH	10	5633	F	VEH	219010		86.6345		con+VEH	63	7375	F	VEH	101.557
Creb+VEH	17	5642	F	VEH	74397.1		85.2039												Creb+VEH	3	5621	F	VEH	64.4034	95.7663	10.4514	7				Creb+VEH	17	5642	F	VEH	192373		76.0976		Creb+VEH	13	5621	F	VEH	98.8126	90.411	4.57424	7
Creb+VEH	24	5643	F	VEH	58144.2		66.59												Creb+VEH	10	5633	F	VEH	83.5667							Creb+VEH	24	5643	F	VEH	197298		78.0458		Creb+VEH	22	5633	F	VEH	86.6345
CrebCREM+VEH	6	5605	F	VEH	60718.9		69.5388												Creb+VEH	17	5642	F	VEH	85.2039							CrebCREM+VEH	6	5605	F	VEH	245631		97.1653		Creb+VEH	31	5642	F	VEH	76.0976
CrebCREM+VEH	13	5610	F	VEH	80442.6		92.1275												Creb+VEH	24	5643	F	VEH	66.59							CrebCREM+VEH	13	5610	F	VEH	273927		108.358		Creb+VEH	38	5643	F	VEH	78.0458
CrebCREM+VEH	20	6184	F	VEH	59363.4		67.9864												Creb+VEH	7	7295	F	VEH	133.194							CrebCREM+VEH	20	6184	F	VEH	221952		87.7984		Creb+VEH	47	7295	F	VEH	87.1518
con+FLX	2	6146	F	FLX	54371.9		62.2699												Creb+VEH	14	7321	F	VEH	114.262							con+FLX	2	6146	F	FLX	242074		95.7582		Creb+VEH	56	7321	F	VEH	110.319
con+FLX	9	6147	F	FLX	87400.2		100.096												Creb+VEH	21	7358	F	VEH	123.144							con+FLX	9	6147	F	FLX	274947		108.762		Creb+VEH	65	7358	F	VEH	95.8155
con+FLX	16	6150	F	FLX	238427		273.06												CrebCREM+VEH	6	5605	F	VEH	69.5388	90.922	9.75992	6				con+FLX	16	6150	F	FLX	235588		93.1925		CrebCREM+VEH	16	5605	F	VEH	97.1653	101.119	4.99836	6
con+FLX	23	7378	F	FLX	77650		88.9292												CrebCREM+VEH	13	5610	F	VEH	92.1275							con+FLX	23	7378	F	FLX	211501		83.6642		CrebCREM+VEH	25	5610	F	VEH	108.358
Creb+FLX	4	5560	F	FLX	80346.4		92.0174												CrebCREM+VEH	20	6184	F	VEH	67.9864							Creb+FLX	4	5560	F	FLX	242798		96.0446		CrebCREM+VEH	34	6184	F	VEH	87.7984
Creb+FLX	11	5618	F	FLX	69381.6		79.4598												CrebCREM+VEH	3	6195	F	VEH	83.157							Creb+FLX	11	5618	F	FLX	240976		95.3239		CrebCREM+VEH	43	6195	F	VEH	91.4396
Creb+FLX	18	5619	F	FLX	53329.8		61.0764												CrebCREM+VEH	10	7343	F	VEH	132.46							Creb+FLX	18	5619	F	FLX	212353		84.0015		CrebCREM+VEH	52	7343	F	VEH	100.583
CrebCrem+FLX	7	6152	F	FLX	83198.1		95.2833												CrebCREM+VEH	17	7356	F	VEH	100.263							CrebCrem+FLX	7	6152	F	FLX	249629		98.7467		CrebCREM+VEH	61	7356	F	VEH	121.369
CrebCrem+FLX	14	6154	F	FLX	90632.2		103.797												con+FLX	2	6146	F	FLX	62.2699	131.802	25.8921	7				CrebCrem+FLX	14	6154	F	FLX	264152		104.492		con+FLX	12	6146	F	FLX	95.7582	96.2484	3.96307	7
CrebCrem+FLX	21	6166	F	FLX	111378		127.556												con+FLX	9	6147	F	FLX	100.096							CrebCrem+FLX	21	6166	F	FLX	209438		82.8482		con+FLX	21	6147	F	FLX	108.762
GEL 2																			con+FLX	16	6150	F	FLX	273.06							GEL 2									con+FLX	28	6150	F	FLX	93.1925
con+VEH	5	7334	F	VEH	84542.4	75213.4	112.403												con+FLX	23	7378	F	FLX	88.9292							con+VEH	5	7334	F	VEH	189188	213266	88.7101		con+FLX	37	7378	F	FLX	83.6642
con+VEH	12	7357	F	VEH	71214.6		94.6834												con+FLX	6	7379	F	FLX	145.932							con+VEH	12	7357	F	VEH	234023		109.733		con+FLX	46	7379	F	FLX	109.821
con+VEH	19	7375	F	VEH	69883.1		92.9132												con+FLX	13	7626	F	FLX	137.601							con+VEH	19	7375	F	VEH	216586		101.557		con+FLX	55	7626	F	FLX	84.1524
Creb+VEH	7	7295	F	VEH	100180		133.194												con+FLX	20	7627	F	FLX	114.729							Creb+VEH	7	7295	F	VEH	185865		87.1518		con+FLX	64	7627	F	FLX	98.3881
Creb+VEH	14	7321	F	VEH	85940.3		114.262												Creb+FLX	4	5560	F	FLX	92.0174	86.6077	10.9089	7				Creb+VEH	14	7321	F	VEH	235274		110.319		Creb+FLX	14	5560	F	FLX	96.0446	90.6266	4.84447	7
Creb+VEH	21	7358	F	VEH	92620.6		123.144												Creb+FLX	11	5618	F	FLX	79.4598							Creb+VEH	21	7358	F	VEH	204342		95.8155		Creb+FLX	23	5618	F	FLX	95.3239
CrebCREM+VEH	3	6195	F	VEH	62545.2		83.157												Creb+FLX	18	5619	F	FLX	61.0764							CrebCREM+VEH	3	6195	F	VEH	195010		91.4396		Creb+FLX	32	5619	F	FLX	84.0015
CrebCREM+VEH	10	7343	F	VEH	99627.6		132.46												Creb+FLX	1	5636	F	FLX	59.273							CrebCREM+VEH	10	7343	F	VEH	214508		100.583		Creb+FLX	41	5636	F	FLX	79.0646
CrebCREM+VEH	17	7356	F	VEH	75410.9		100.263												Creb+FLX	8	5637	F	FLX	106.716							CrebCREM+VEH	17	7356	F	VEH	258838		121.369		Creb+FLX	48	5637	F	FLX	76.064
con+FLX	6	7379	F	FLX	109760		145.932												Creb+FLX	15	5667	F	FLX	139.348							con+FLX	6	7379	F	FLX	234211		109.821		Creb+FLX	57	5667	F	FLX	113.954
con+FLX	13	7626	F	FLX	103494		137.601												Creb+FLX	22	5680	F	FLX	68.3629							con+FLX	13	7626	F	FLX	179468		84.1524		Creb+FLX	66	5680	F	FLX	89.9341
con+FLX	20	7627	F	FLX	86291.3		114.729												CrebCrem+FLX	7	6152	F	FLX	95.2833	122.967	16.1282	7				con+FLX	20	7627	F	FLX	209828		98.3881		CrebCrem+FLX	17	6152	F	FLX	98.7467	98.2159	4.41591	7
Creb+FLX	1	5636	F	FLX	44581.2		59.273												CrebCrem+FLX	14	6154	F	FLX	103.797							Creb+FLX	1	5636	F	FLX	168618		79.0646		CrebCrem+FLX	26	6154	F	FLX	104.492
Creb+FLX	8	5637	F	FLX	80264.9		106.716												CrebCrem+FLX	21	6166	F	FLX	127.556							Creb+FLX	8	5637	F	FLX	162219		76.064		CrebCrem+FLX	35	6166	F	FLX	82.8482
Creb+FLX	15	5667	F	FLX	104809		139.348												CrebCrem+FLX	4	7372	F	FLX	105.841							Creb+FLX	15	5667	F	FLX	243024		113.954		CrebCrem+FLX	44	7372	F	FLX	84.0901
Creb+FLX	22	5680	F	FLX	51418.1		68.3629												CrebCrem+FLX	11	7377	F	FLX	211.527							Creb+FLX	22	5680	F	FLX	191799		89.9341		CrebCrem+FLX	53	7377	F	FLX	101.189
CrebCrem+FLX	4	7372	F	FLX	79607		105.841												CrebCrem+FLX	18	7384	F	FLX	132.959							CrebCrem+FLX	4	7372	F	FLX	179335		84.0901		CrebCrem+FLX	62	7384	F	FLX	116.454
CrebCrem+FLX	11	7377	F	FLX	159097		211.527												CrebCrem+FLX	23	7618	F	FLX	83.8008							CrebCrem+FLX	11	7377	F	FLX	215801		101.189		CrebCrem+FLX	67	7618	F	FLX	99.6923
CrebCrem+FLX	18	7384	F	FLX	100003		132.959																								CrebCrem+FLX	18	7384	F	FLX	248356		116.454
CrebCrem+FLX	23	7618	F	FLX	63029.4		83.8008																								CrebCrem+FLX	23	7618	F	FLX	212610		99.6923

## Sheet: Arkusz1
mouse	studzienka	grupa	kod	mouse	sex	lek					studzienka	grupa	kod	mouse	sex	lek
6119	11	con+VEH	11	6119	F	VEH	243688	212346	114.76		11	con+VEH	11	6119	F	VEH	114.76	100	5.06831	6
6120	18	con+VEH	12	6120	F	VEH	180866		85.1748		18	con+VEH	12	6120	F	VEH	85.1748
7297	27	con+VEH	13	7297	F	VEH	212486		100.066		27	con+VEH	13	7297	F	VEH	100.066
5621	13	Creb+VEH	31	5621	F	VEH	203307		95.7432		45	con+VEH	15	7334	F	VEH	114.898
5633	22	Creb+VEH	32	5633	F	VEH	164122		77.2896		54	con+VEH	16	7357	F	VEH	92.3523
5643	38	Creb+VEH	34	5643	F	VEH	226198		106.523		63	con+VEH	17	7375	F	VEH	92.7499
5605	16	CrebCREM+VEH	71	5605	F	VEH	202320		95.2781		13	Creb+VEH	31	5621	F	VEH	95.7432	96.2682	8.53893	6
5610	25	CrebCREM+VEH	72	5610	F	VEH	259306		122.115		22	Creb+VEH	32	5633	F	VEH	77.2896
6184	34	CrebCREM+VEH	73	6184	F	VEH	169073		79.6212		38	Creb+VEH	34	5643	F	VEH	106.523
6146	12	con+FLX	21	6146	F	FLX	228523		107.618		47	Creb+VEH	35	7295	F	VEH	106.031
6147	21	con+FLX	22	6147	F	FLX	175540		82.6669		56	Creb+VEH	36	7321	F	VEH	67.4949
6150	28	con+FLX	23	6150	F	FLX	193384		91.0701		65	Creb+VEH	37	7358	F	VEH	124.527
5618	14	Creb+FLX	41	5560	F	FLX	198447		93.4543		16	CrebCREM+VEH	71	5605	F	VEH	95.2781	106.785	6.90295	6
5619	23	Creb+FLX	42	5618	F	FLX	190848		89.8759		25	CrebCREM+VEH	72	5610	F	VEH	122.115
5636	32	Creb+FLX	43	5619	F	FLX	144959		68.2655		34	CrebCREM+VEH	73	6184	F	VEH	79.6212
6152	17	CrebCrem+FLX	81	6152	F	FLX	187337		88.2223		43	CrebCREM+VEH	74	6195	F	VEH	123.712
6154	26	CrebCrem+FLX	82	6154	F	FLX	259832		122.363		52	CrebCREM+VEH	75	7343	F	VEH	112.92
6166	35	CrebCrem+FLX	83	6166	F	FLX	182180		85.794		61	CrebCREM+VEH	76	7356	F	VEH	107.067
7333	45	con+VEH	15	7334	F	VEH	215942	187943	114.898		12	con+FLX	21	6146	F	FLX	107.618	96.7676	7.21616	6
7357	54	con+VEH	16	7357	F	VEH	173569		92.3523		21	con+FLX	22	6147	F	FLX	82.6669
7375	63	con+VEH	17	7375	F	VEH	174317		92.7499		28	con+FLX	23	6150	F	FLX	91.0701
7295	47	Creb+VEH	35	7295	F	VEH	199277		106.031		46	con+FLX	25	7379	F	FLX	122.302
7321	56	Creb+VEH	36	7321	F	VEH	126852		67.4949		55	con+FLX	26	7626	F	FLX	73.9212
7358	65	Creb+VEH	37	7358	F	VEH	234039		124.527		64	con+FLX	27	7627	F	FLX	103.027
6195	43	CrebCREM+VEH	74	6195	F	VEH	232508		123.712		14	Creb+FLX	41	5560	F	FLX	93.4543	91.3359	7.38052	5
7343	52	CrebCREM+VEH	75	7343	F	VEH	212224		112.92		23	Creb+FLX	42	5618	F	FLX	89.8759
7356	61	CrebCREM+VEH	76	7356	F	VEH	201225		107.067		32	Creb+FLX	43	5619	F	FLX	68.2655
7378	46	con+FLX	25	7379	F	FLX	229858		122.302		48	Creb+FLX	45	5637	F	FLX	114.778
7626	55	con+FLX	26	7626	F	FLX	138929		73.9212		57	Creb+FLX	46	5667	F	FLX
7627	64	con+FLX	27	7627	F	FLX	193631		103.027		66	Creb+FLX	47	5680	F	FLX	90.3061
5637	48	Creb+FLX	45	5637	F	FLX	215716		114.778		17	CrebCrem+FLX	81	6152	F	FLX	88.2223	102.599	5.80251	6
5667	57	Creb+FLX	46	5667	F	FLX	106449		56.6392		26	CrebCrem+FLX	82	6154	F	FLX	122.363
5680	66	Creb+FLX	47	5680	F	FLX	169724		90.3061		35	CrebCrem+FLX	83	6166	F	FLX	85.794
7377	53	CrebCrem+FLX	85	7377	F	FLX	185682		98.797		53	CrebCrem+FLX	85	7377	F	FLX	98.797
7384	62	CrebCrem+FLX	86	7384	F	FLX	207554		110.435		62	CrebCrem+FLX	86	7384	F	FLX	110.435
7618	67	CrebCrem+FLX	87	7618	F	FLX	206705		109.983		67	CrebCrem+FLX	87	7618	F	FLX	109.983
